# Supplementary material for: LINC02015 modulates the cell proliferation and apoptosis of aortic vascular smooth muscle cells by transcriptional regulation and protein interaction network
Source: Cell Death Discov. 2023 Aug 18;9:301. doi: 10.1038/s41420-023-01601-z (PMC10439127; doi:10.1038/s41420-023-01601-z)
Supplement: Supplementary file 2 — Supplementary table S1_S3 S6_S10 [file 41420_2023_1601_MOESM2_ESM.xlsx]

## Sheet: Table S1
Table S1: RNA sequencing details of 14916 candidate genes with LINC02015 knockdown
Gene ID	Symbol	LINC02015_1	LINC02015_2	NC_1	NC_2	baseMean	log2FoldChange	lfcSE	stat	p value	p.adjust
ENSG00000196787	H2AC11	213.333	159.419	4.53943	6.07083	738.858	5.13328	0.276477	18.5668	5.96892e-77	8.90324e-73
ENSG00000050820	BCAR1	32.321	35.121	0.718434	0.711503	542.691	5.55915	0.305518	18.1958	5.56914e-74	4.15347e-70
ENSG00000008710	PKD1	18.1634	15.0787	0.226915	0.307079	536.225	5.95712	0.33611	17.7237	2.74969e-70	1.36715e-66
ENSG00000125148	MT2A	515.496	427.433	19.0628	8.71769	759.984	5.09224	0.291405	17.4748	2.23081e-68	8.31869e-65
ENSG00000188157	AGRN	66.1795	56.1961	3.8524	2.06268	1182.54	4.37428	0.256034	17.0848	1.92653e-65	5.74722e-62
ENSG00000103326	CAPN15	34.5213	31.1488	1.16523	1.10381	465.098	4.8565	0.290394	16.7238	8.7883e-63	2.18477e-59
ENSG00000115268	RPS15	217.173	182.559	14.0507	8.38537	773.146	4.15911	0.258599	16.0832	3.34451e-58	7.12667e-55
ENSG00000233927	RPS28	140.625	128.628	7.37186	4.43172	510.145	4.51684	0.283336	15.9417	3.25599e-57	6.0708e-54
ENSG00000064932	SBNO2	42.7749	36.0119	2.136	1.46375	466.473	4.45671	0.286956	15.531	2.14028e-54	3.54716e-51
ENSG00000079432	CIC	23.7784	23.771	1.42386	1.16897	407.777	4.19869	0.280374	14.9753	1.06446e-50	1.46071e-47
ENSG00000148400	NOTCH1	22.1951	23.0915	1.15768	1.49788	436.905	4.08941	0.273091	14.9745	1.07722e-50	1.46071e-47
ENSG00000182871	COL18A1	31.8655	22.8424	0.212951	0.336212	400.62	6.6336	0.445138	14.9023	3.18215e-50	3.95542e-47
ENSG00000186174	BCL9L	42.7438	43.3532	4.82023	3.15283	843.66	3.43461	0.235443	14.5879	3.35559e-48	3.85015e-45
ENSG00000177106	EPS8L2	42.8273	40.3087	3.00984	2.00085	429.547	4.05626	0.281085	14.4307	3.31742e-47	3.53448e-44
ENSG00000136295	TTYH3	35.0876	32.7994	1.72532	2.14805	374.59	4.13002	0.288107	14.335	1.32154e-46	1.31414e-43
ENSG00000196498	NCOR2	27.8032	25.0947	2.88043	1.9141	690.621	3.46642	0.24482	14.159	1.64219e-45	1.53094e-42
ENSG00000188486	H2AX	196.942	147.258	10.9813	5.28941	498.36	4.40968	0.312717	14.1012	3.73619e-45	3.27818e-42
ENSG00000203485	INF2	23.5044	23.522	2.42492	2.71477	608.916	3.19307	0.226867	14.0746	5.43785e-45	4.50617e-42
ENSG00000103335	PIEZO1	35.6808	27.8388	3.16578	2.14209	665.736	3.58435	0.256146	13.9934	1.71043e-44	1.34278e-41
ENSG00000108107	RPL28	63.6989	57.2099	7.76334	6.2331	733.327	3.11251	0.223637	13.9177	4.94677e-44	3.6893e-41
ENSG00000142798	HSPG2	21.5552	17.5711	1.57514	0.722499	642.882	4.09492	0.296823	13.7958	2.69997e-43	1.91775e-40
ENSG00000182095	TNRC18	17.8513	15.4074	1.21863	0.792233	379.816	4.05262	0.296402	13.6727	1.47751e-42	1.00175e-39
ENSG00000141985	SH3GL1	54.7286	57.4959	3.09778	1.08114	367.428	4.75615	0.350343	13.5757	5.58189e-42	3.61998e-39
ENSG00000130702	LAMA5	12.5818	9.15473	0.252245	0.278776	272.586	5.35655	0.399494	13.4084	5.40235e-41	3.35756e-38
ENSG00000132361	CLUH	32.7497	34.077	3.22172	2.18583	426.934	3.62981	0.272567	13.3171	1.84118e-40	1.09852e-37
ENSG00000172725	CORO1B	33.1318	27.3569	0.958674	0.267102	281.604	5.64167	0.424151	13.3011	2.28157e-40	1.30892e-37
ENSG00000071894	CPSF1	27.5295	31.3146	1.58681	0.516717	316.268	4.81557	0.371417	12.9654	1.92186e-38	1.06172e-35
ENSG00000180900	SCRIB	28.5423	21.0237	0.136837	0.388875	282.59	6.54616	0.505683	12.9452	2.5014e-38	1.33253e-35
ENSG00000030582	GRN	312.095	293.498	41.0881	20.834	2014.96	3.29098	0.254334	12.9396	2.69005e-38	1.38361e-35
ENSG00000105355	PLIN3	92.0183	89.2954	8.88378	11.0129	472.076	3.18683	0.248256	12.8369	1.01865e-37	5.06472e-35
ENSG00000196642	RABL6	27.6495	26.1369	2.80392	1.39797	505.559	3.68224	0.291498	12.6321	1.40434e-36	6.75714e-34
ENSG00000175221	MED16	36.8852	35.9802	0.35576	0.269607	265.779	6.8693	0.550147	12.4863	8.86854e-36	4.13385e-33
ENSG00000130669	PAK4	20.8008	18.5412	1.30886	1.07989	254.332	4.0448	0.329843	12.2628	1.43475e-34	6.48509e-32
ENSG00000110697	PITPNM1	25.9571	25.7811	1.95854	2.47376	309.954	3.54332	0.29144	12.158	5.20423e-34	2.28313e-31
ENSG00000104969	SGTA	58.6308	69.5302	8.01399	5.44449	450.177	3.25231	0.269487	12.0685	1.5494e-33	6.6031e-31
ENSG00000103257	SLC7A5	70.6169	65.7569	11.3503	8.84055	638.902	2.75736	0.228603	12.0618	1.68104e-33	6.96509e-31
ENSG00000126464	PRR12	17.9837	14.2885	0.835117	0.753429	219.1	4.34793	0.367577	11.8286	2.7766e-32	1.11934e-29
ENSG00000162337	LRP5	22.6895	25.3957	1.70076	0.644449	267.049	4.36537	0.370263	11.7899	4.39961e-32	1.72696e-29
ENSG00000182087	TMEM259	48.9898	52.8312	4.69497	1.83548	374.125	3.96816	0.336928	11.7775	5.10034e-32	1.95068e-29
ENSG00000071564	TCF3	33.2971	52.2152	4.78475	4.06529	492.249	3.27054	0.281431	11.6211	3.21895e-31	1.20035e-28
ENSG00000125520	SLC2A4RG	34.9708	37.935	1.25429	0.693108	184.275	5.23351	0.451629	11.5881	4.73755e-31	1.72354e-28
ENSG00000076924	XAB2	29.8131	26.8677	2.19508	2.07939	242.948	3.73064	0.322644	11.5627	6.36596e-31	2.26082e-28
ENSG00000167671	UBXN6	24.1226	22.9257	1.71757	1.51858	226.003	3.86353	0.335749	11.5072	1.21352e-30	4.20949e-28
ENSG00000141526	SLC16A3	32.5254	17.8372	2.0729	1.14018	412.339	3.97651	0.346095	11.4896	1.48714e-30	5.04139e-28
ENSG00000075275	CELSR1	25.5654	22.2875	4.60575	3.51168	769.249	2.56125	0.223821	11.4433	2.54065e-30	8.42141e-28
ENSG00000140564	FURIN	48.3611	40.3968	5.65002	3.48797	396.806	3.28397	0.287223	11.4335	2.8425e-30	9.2171e-28
ENSG00000099904	ZDHHC8	23.862	20.645	1.30021	1.64224	225.373	3.91823	0.342874	11.4276	3.04322e-30	9.45679e-28
ENSG00000126461	SCAF1	30.0857	32.4015	2.62449	1.27496	253.848	4.00769	0.350682	11.4283	3.0211e-30	9.45679e-28
ENSG00000188229	TUBB4B	474.1	386.967	91.1386	61.7477	1769.21	2.49479	0.218815	11.4014	4.11447e-30	1.25248e-27
ENSG00000070047	PHRF1	39.9783	43.095	6.33521	4.18124	463.768	2.98324	0.263295	11.3304	9.27771e-30	2.76773e-27
ENSG00000105325	FZR1	23.8839	17.9169	1.52255	0.611885	245.036	4.30149	0.384204	11.1958	4.27295e-29	1.24971e-26
ENSG00000105738	SIPA1L3	38.8781	38.3007	8.06725	5.88273	808.069	2.46901	0.221687	11.1374	8.25061e-29	2.36665e-26
ENSG00000184216	IRAK1	171.21	145.386	36.0453	27.3164	1274.84	2.32221	0.208608	11.1319	8.77053e-29	2.46832e-26
ENSG00000123159	GIPC1	74.4766	54.9219	10.1488	6.7297	556.324	2.94192	0.268282	10.9658	5.58192e-28	1.54185e-25
ENSG00000123143	PKN1	87.774	73.8155	13.061	6.77109	718.426	3.02912	0.276616	10.9506	6.59756e-28	1.74873e-25
ENSG00000126254	RBM42	47.563	44.6447	2.85969	2.45097	184.273	4.12028	0.376299	10.9495	6.68261e-28	1.74873e-25
ENSG00000177542	SLC25A22	29.9491	16.5298	0.457633	0.495443	186.692	5.61131	0.512447	10.95	6.64258e-28	1.74873e-25
ENSG00000171298	GAA	21.4311	15.9637	0.573727	0.217395	171.266	5.57848	0.510187	10.9342	7.91096e-28	2.03448e-25
ENSG00000085872	CHERP	18.5821	21.9319	1.54821	0.615031	219.888	4.23392	0.388353	10.9023	1.12435e-27	2.8425e-25
ENSG00000159840	ZYX	45.6389	42.4933	5.0573	3.39707	270.293	3.3855	0.310875	10.8902	1.28315e-27	3.18991e-25
ENSG00000161671	EMC10	12.6588	13.1857	1.39735	0.767749	257.896	3.58142	0.332175	10.7817	4.19894e-27	1.02674e-24
ENSG00000143774	GUK1	34.548	27.9966	2.98814	1.20453	270.109	3.90678	0.363922	10.7352	6.95513e-27	1.67327e-24
ENSG00000032444	PNPLA6	41.612	28.9272	4.82424	2.66251	478.611	3.24043	0.301969	10.731	7.28128e-27	1.72393e-24
ENSG00000169696	ASPSCR1	10.0431	7.72078	0.446992	0.635149	195.283	4.03623	0.376721	10.7141	8.73848e-27	2.03661e-24
ENSG00000130402	ACTN4	142.328	129.078	36.4677	28.6249	1759.41	2.06061	0.19257	10.7006	1.0111e-26	2.32024e-24
ENSG00000129968	ABHD17A	16.8354	13.5506	0.444092	0.140228	161.506	5.71813	0.53495	10.6891	1.14489e-26	2.58746e-24
ENSG00000099817	POLR2E	46.0382	40.2968	5.48992	2.39577	393.047	3.45747	0.323851	10.6761	1.31665e-26	2.93121e-24
ENSG00000180573	H2AC6	105.281	78.4354	9.90539	9.89513	290.781	3.21661	0.301658	10.6631	1.51449e-26	3.32207e-24
ENSG00000167962	ZNF598	23.5982	21.5003	1.72609	0.847836	191.885	4.13874	0.388552	10.6517	1.71182e-26	3.7005e-24
ENSG00000129911	KLF16	28.9707	27.9363	1.01282	0.767553	149.103	5.0025	0.471351	10.6131	2.59024e-26	5.51943e-24
ENSG00000090006	LTBP4	12.0115	10.5306	0.629699	0.350888	163.41	4.53091	0.427567	10.597	3.07815e-26	6.46673e-24
ENSG00000112787	FBRSL1	12.0834	10.6568	0.92895	0.5462	194.523	3.95256	0.373124	10.5931	3.20641e-26	6.64262e-24
ENSG00000178951	ZBTB7A	15.5673	20.5973	1.6491	1.05553	224.406	3.74216	0.353766	10.578	3.76758e-26	7.69825e-24
ENSG00000185504	FAAP100	29.0094	19.4167	2.13251	1.32902	237.919	3.81328	0.361139	10.559	4.61405e-26	9.30044e-24
ENSG00000136830	NIBAN2	131.378	108.939	24.204	13.7447	1100.49	2.66453	0.252516	10.5519	4.97837e-26	9.90097e-24
ENSG00000104897	SF3A2	45.6828	38.9469	4.19919	3.26389	220.089	3.50709	0.3341	10.4971	8.90381e-26	1.74749e-23
ENSG00000011451	WIZ	13.2047	12.021	0.838029	1.38925	236.027	3.49861	0.334684	10.4535	1.41269e-25	2.73659e-23
ENSG00000179832	MROH1	12.5205	11.5995	1.43272	0.913506	247.177	3.36584	0.32325	10.4125	2.17475e-25	4.15879e-23
ENSG00000142634	EFHD2	64.5069	80.1698	10.9065	9.99477	359.4	2.78962	0.26906	10.368	3.4661e-25	6.54434e-23
ENSG00000106211	HSPB1	77.8499	116.885	0.555274	0.175336	271.742	8.07405	0.78015	10.3494	4.21284e-25	7.75787e-23
ENSG00000141522	ARHGDIA	157.429	99.1024	21.7335	15.0451	722.327	2.80516	0.271044	10.3494	4.20908e-25	7.75787e-23
ENSG00000169718	DUS1L	22.2402	30.5322	3.15476	3.22567	303.965	3.04504	0.296561	10.2678	9.83755e-25	1.78947e-22
ENSG00000167491	GATAD2A	36.5126	24.1083	4.28207	4.17339	431.701	2.84487	0.277211	10.2625	1.04011e-24	1.86919e-22
ENSG00000233276	GPX1	151.432	133.325	19.045	22.3711	330.523	2.78182	0.272066	10.2248	1.53561e-24	2.72681e-22
ENSG00000164889	SLC4A2	23.9276	24.8679	3.80961	2.14274	355.003	3.03788	0.297361	10.2162	1.67872e-24	2.94586e-22
ENSG00000117984	CTSD	99.0034	95.7232	22.0497	17.4679	617.8	2.30196	0.225374	10.214	1.7169e-24	2.97782e-22
ENSG00000110717	NDUFS8	39.4119	35.3535	5.57901	3.27165	323.955	3.08236	0.302049	10.2049	1.88598e-24	3.23349e-22
ENSG00000108106	UBE2S	71.5789	44.2749	6.43951	3.66007	301.983	3.52635	0.346453	10.1784	2.47512e-24	4.19534e-22
ENSG00000127586	CHTF18	15.57	14.9888	1.01556	0.336713	161.711	4.5096	0.445162	10.1302	4.05646e-24	6.79844e-22
ENSG00000167658	EEF2	633.617	609.703	165.48	97.8763	5189.47	2.23938	0.221831	10.095	5.81584e-24	9.63878e-22
ENSG00000142173	COL6A2	18.4698	13.7627	0.732142	0.160051	151.347	5.19428	0.515025	10.0855	6.40432e-24	1.04975e-21
ENSG00000006118	TMEM132A	23.7169	17.2366	2.60179	2.50378	286.984	3.00704	0.301452	9.97518	1.95743e-23	3.17359e-21
ENSG00000100034	PPM1F	10.8377	11.3106	1.25056	1.12824	211.965	3.21919	0.323774	9.94273	2.71284e-23	4.35105e-21
ENSG00000177600	RPLP2	303.339	237.542	63.4939	44.676	910.116	2.32396	0.233774	9.94105	2.75909e-23	4.37815e-21
ENSG00000176619	LMNB2	110.221	111.08	29.567	19.9911	1251.71	2.15948	0.217399	9.93329	2.98246e-23	4.68278e-21
ENSG00000169692	AGPAT2	61.493	44.8321	4.42734	2.95133	178.431	3.85578	0.388616	9.92183	3.34574e-23	5.19844e-21
ENSG00000105722	ERF	29.8668	30.4608	2.84873	1.39282	180.804	3.83616	0.387112	9.9097	3.77773e-23	5.80913e-21
ENSG00000101187	SLCO4A1	104.994	82.7729	21.6025	20.8918	787.177	2.14522	0.21673	9.89815	4.24039e-23	6.45405e-21
ENSG00000140983	RHOT2	17.0544	16.3556	1.04894	1.26966	157.766	3.84755	0.388863	9.89436	4.40408e-23	6.63549e-21
ENSG00000168209	DDIT4	51.2978	31.3169	1.75503	0.554178	149.417	5.17823	0.523532	9.89095	4.5568e-23	6.76139e-21
ENSG00000198355	PIM3	50.4495	49.9327	5.60352	2.97776	205.153	3.55315	0.35925	9.89048	4.57831e-23	6.76139e-21
ENSG00000198792	TMEM184B	39.6955	47.0238	9.74949	6.97713	625.232	2.37418	0.240652	9.86561	5.86763e-23	8.58054e-21
ENSG00000161011	SQSTM1	99.321	94.8696	29.5819	23.8684	1598.36	1.86174	0.189186	9.84081	7.51057e-23	1.08765e-20
ENSG00000175550	DRAP1	61.188	45.5855	3.66346	4.13139	168.992	3.77795	0.385599	9.79761	1.15281e-22	1.6534e-20
ENSG00000198113	TOR4A	30.9281	43.4777	4.75345	2.25145	290.864	3.41086	0.34909	9.77071	1.50401e-22	2.13655e-20
ENSG00000161847	RAVER1	16.3263	13.4302	0.543007	0.171462	129.956	5.39712	0.552597	9.76682	1.5628e-22	2.19912e-20
ENSG00000197530	MIB2	8.23906	8.37348	0.102796	0.324593	127.964	5.26592	0.539419	9.76221	1.63555e-22	2.27999e-20
ENSG00000200087	SNORA73B	157.007	81.9471	867.341	1067.14	379.792	-2.99169	0.306593	-9.75784	1.70761e-22	2.3584e-20
ENSG00000122490	SLC66A2	24.172	22.4263	2.76339	3.10857	234.524	2.9884	0.30712	9.73042	2.23664e-22	3.0607e-20
ENSG00000105137	SYDE1	54.8888	72.5185	12.4284	12.1323	516.006	2.37296	0.244207	9.71702	2.5514e-22	3.4597e-20
ENSG00000070423	RNF126	25.9798	17.8972	1.04428	0.494618	134.291	4.84607	0.501855	9.6563	4.62236e-22	6.21146e-20
ENSG00000076928	ARHGEF1	13.1398	13.1478	1.74167	1.51788	218.27	3.01261	0.315513	9.54827	1.31879e-21	1.75635e-19
ENSG00000063245	EPN1	8.7399	7.01419	1.14254	0.630009	264.469	3.15712	0.33152	9.52316	1.67988e-21	2.21744e-19
ENSG00000071655	MBD3	18.8522	15.3013	2.58281	2.12285	263.26	2.86291	0.301061	9.50939	1.91783e-21	2.50933e-19
ENSG00000132024	CC2D1A	22.795	21.9248	3.0404	2.31542	216.142	3.0641	0.322406	9.50388	2.0222e-21	2.62288e-19
ENSG00000100304	TTLL12	30.58	41.0348	5.26339	5.84776	327.593	2.68501	0.282956	9.48913	2.32961e-21	2.99556e-19
ENSG00000188566	NDOR1	31.9344	28.8325	2.43628	0.702395	155.244	4.28698	0.453294	9.45738	3.15748e-21	4.02539e-19
ENSG00000125817	CENPB	84.0003	91.043	20.4773	19.7919	533.011	2.11935	0.224408	9.44422	3.58062e-21	4.52614e-19
ENSG00000088256	GNA11	20.701	24.9217	2.86781	0.996109	266.417	3.5662	0.378607	9.41925	4.54321e-21	5.69467e-19
ENSG00000105669	COPE	29.1194	30.0846	2.40323	0.692867	153.425	4.26789	0.453409	9.4129	4.82616e-21	5.99891e-19
ENSG00000104885	DOT1L	11.4984	15.0264	2.0658	1.16424	292.8	3.03866	0.323157	9.40303	5.30146e-21	6.53525e-19
ENSG00000024422	EHD2	53.3842	62.681	12.8945	10.3642	458.752	2.31858	0.247226	9.37839	6.6987e-21	8.18998e-19
ENSG00000196422	PPP1R26	39.6666	31.2949	6.6228	6.48822	382.183	2.43855	0.260697	9.35394	8.44413e-21	1.024e-18
ENSG00000224051	CPTP	23.8616	26.314	0.705448	0.556889	112.575	5.31507	0.568668	9.34652	9.05813e-21	1.08961e-18
ENSG00000167513	CDT1	37.5357	32.1282	4.02715	3.09315	181.531	3.29426	0.353413	9.32126	1.14966e-20	1.37187e-18
ENSG00000179115	FARSA	78.0474	80.6267	16.2914	10.1716	385.996	2.58577	0.278044	9.29986	1.40633e-20	1.66483e-18
ENSG00000132017	DCAF15	35.0623	25.6516	2.53633	2.78708	167.493	3.51421	0.378329	9.28876	1.56093e-20	1.83329e-18
ENSG00000131899	LLGL1	13.4413	11.4154	1.13962	0.60455	150.158	3.84055	0.413753	9.28222	1.65977e-20	1.93415e-18
ENSG00000188807	TMEM201	16.0425	14.9407	2.15158	1.71207	208.377	3.00588	0.324469	9.26397	1.9697e-20	2.27752e-18
ENSG00000132382	MYBBP1A	23.3943	26.4725	4.23529	2.38814	288.299	2.91438	0.314838	9.25679	2.10672e-20	2.41722e-18
ENSG00000183751	TBL3	11.4806	10.465	0.843948	0.23984	140.433	4.35232	0.471057	9.23948	2.47689e-20	2.82026e-18
ENSG00000128185	DGCR6L	75.4222	46.3418	3.27621	1.90987	129.622	4.56397	0.494873	9.2225	2.90264e-20	3.27998e-18
ENSG00000114270	COL7A1	12.5101	14.5748	2.33355	2.36478	301.407	2.52555	0.275298	9.17389	4.56238e-20	5.11673e-18
ENSG00000173327	MAP3K11	11.9407	9.22048	1.39352	1.26619	215.533	2.99552	0.32669	9.16929	4.76154e-20	5.30023e-18
ENSG00000176101	SSNA1	65.8901	49.0769	2.56755	0.486445	118.281	5.25577	0.57486	9.14269	6.09205e-20	6.73104e-18
ENSG00000186635	ARAP1	19.9281	20.3459	4.27916	2.85953	367.79	2.49771	0.273764	9.1236	7.267e-20	7.97019e-18
ENSG00000166166	TRMT61A	18.3333	21.238	0.56028	1.0615	113.513	4.59946	0.505067	9.10663	8.49806e-20	9.18529e-18
ENSG00000177700	POLR2L	76.7042	79.074	8.53722	4.04363	162.384	3.63594	0.39926	9.10669	8.49314e-20	9.18529e-18
ENSG00000227500	SCAMP4	26.234	24.1744	4.50937	2.17773	332.323	2.91797	0.320468	9.10535	8.599e-20	9.22754e-18
ENSG00000196961	AP2A1	19.8737	19.3511	3.58526	4.1474	350.503	2.34232	0.257995	9.07893	1.09647e-19	1.16822e-17
ENSG00000142541	RPL13A	292.969	291.01	94.3436	98.3803	1576.12	1.59935	0.176196	9.07711	1.11499e-19	1.17952e-17
ENSG00000169727	GPS1	38.4005	34.1866	7.6138	4.06859	444.291	2.63829	0.29094	9.06813	1.21077e-19	1.27182e-17
ENSG00000184363	PKP3	23.9809	17.2372	1.66231	0.599885	141.343	4.19976	0.464518	9.04111	1.55084e-19	1.61765e-17
ENSG00000196923	PDLIM7	35.6375	29.4395	5.18054	5.81151	287.158	2.56709	0.284266	9.03058	1.70761e-19	1.7688e-17
ENSG00000167930	FAM234A	16.3904	14.1645	1.81261	1.71707	179.032	3.11596	0.345757	9.012	2.02335e-19	2.08139e-17
ENSG00000177606	JUN	121.128	89.7107	24.9952	26.1242	730.834	2.04598	0.227132	9.00787	2.10088e-19	2.14636e-17
ENSG00000062822	POLD1	19.609	13.3317	1.40034	0.461403	147.088	4.15778	0.466385	8.9149	4.88253e-19	4.95428e-17
ENSG00000197182	MIRLET7BHG	20.4773	18.8434	3.14668	2.58339	221.042	2.78089	0.312265	8.90553	5.31311e-19	5.35475e-17
ENSG00000196365	LONP1	75.2404	72.6546	17.432	8.36971	748.689	2.52069	0.283815	8.88145	6.59968e-19	6.60677e-17
ENSG00000141905	NFIC	21.9067	19.1702	4.16844	2.09051	397.401	2.71769	0.306173	8.87631	6.91144e-19	6.87274e-17
ENSG00000059122	FLYWCH1	12.1917	8.97221	0.962717	1.18219	168.213	3.30438	0.372324	8.87501	6.99286e-19	6.90765e-17
ENSG00000180921	FAM83H	21.1659	17.8787	2.75289	1.05227	228.301	3.36569	0.380213	8.85212	8.58711e-19	8.42666e-17
ENSG00000011304	PTBP1	89.0887	98.5763	31.8603	26.4188	1450.05	1.68693	0.190745	8.84393	9.24133e-19	9.00939e-17
ENSG00000015532	XYLT2	26.6831	31.2146	4.99574	2.1842	305.033	3.01409	0.34131	8.83094	1.03798e-18	1.00536e-16
ENSG00000118046	STK11	13.4877	11.0127	1.87518	1.42107	209.791	2.8979	0.329232	8.80201	1.34387e-18	1.29324e-16
ENSG00000007376	RPUSD1	21.8579	22.8366	0.216976	0.41108	107.5	6.14248	0.698787	8.7902	1.49298e-18	1.42752e-16
ENSG00000172534	HCFC1	59.2985	62.2299	18.0355	10.9584	1161.83	2.06807	0.235742	8.77259	1.74602e-18	1.65883e-16
ENSG00000108639	SYNGR2	30.9054	40.9447	6.71004	4.81967	290.972	2.6387	0.30137	8.7557	2.02843e-18	1.91494e-16
ENSG00000231925	TAPBP	83.2715	69.7221	22.5778	16.8288	833.262	1.95865	0.223922	8.74701	2.19083e-18	2.05524e-16
ENSG00000102858	MGRN1	16.2443	13.5947	2.59553	3.04547	309.538	2.40424	0.275968	8.71204	2.98453e-18	2.76505e-16
ENSG00000166925	TSC22D4	19.3311	15.5552	1.31037	0.698237	115.922	4.1274	0.473757	8.71206	2.98411e-18	2.76505e-16
ENSG00000176978	DPP7	22.9265	20.4688	0.532064	0.100804	106.466	6.12295	0.703657	8.70161	3.27196e-18	3.01262e-16
ENSG00000177169	ULK1	14.9581	9.87237	1.41923	1.26974	179.623	3.21198	0.369332	8.69672	3.41624e-18	3.12617e-16
ENSG00000099899	TRMT2A	14.4692	14.2463	0.759745	0.287881	100.805	4.78851	0.551726	8.67914	3.98776e-18	3.62691e-16
ENSG00000103249	CLCN7	19.5306	16.3998	3.42845	2.16517	271.14	2.68729	0.310169	8.66396	4.55666e-18	4.11922e-16
ENSG00000123064	DDX54	35.9359	41.9742	7.11716	2.753	380.842	2.98315	0.344347	8.6632	4.58716e-18	4.12181e-16
ENSG00000197136	PCNX3	24.4943	35.3753	6.5944	4.06937	481.65	2.48848	0.287696	8.64966	5.16515e-18	4.61338e-16
ENSG00000142627	EPHA2	105.405	109.964	33.5877	22.8151	964.006	1.93351	0.224038	8.63027	6.12055e-18	5.43418e-16
ENSG00000165804	ZNF219	7.29346	9.10862	0.315597	0.213545	96.6334	4.95665	0.574602	8.62624	6.34037e-18	5.59603e-16
ENSG00000064545	TMEM161A	20.3994	21.599	1.73961	1.90812	128.286	3.52367	0.409155	8.61207	7.1754e-18	6.29578e-16
ENSG00000106665	CLIP2	26.9564	30.4039	6.63942	3.70424	427.705	2.47249	0.28741	8.60267	7.78814e-18	6.75395e-16
ENSG00000160410	SHKBP1	48.794	46.2817	11.225	7.16127	382.344	2.37264	0.275783	8.60327	7.74754e-18	6.75395e-16
ENSG00000251322	SHANK3	9.3759	9.91066	1.18919	1.25168	169.252	2.98104	0.347153	8.58713	8.91723e-18	7.68841e-16
ENSG00000182979	MTA1	12.7792	16.4336	1.12123	2.12427	193.677	3.1637	0.369039	8.57279	1.0101e-17	8.65898e-16
ENSG00000130513	GDF15	60.6475	50.1506	7.48489	2.31801	215.597	3.50616	0.409032	8.57185	1.01836e-17	8.67989e-16
ENSG00000108262	GIT1	21.3855	24.0563	4.35984	3.82785	259.55	2.47185	0.289104	8.55004	1.2305e-17	1.04285e-15
ENSG00000105640	RPL18A	156.642	153.461	52.5469	38.6162	1200.61	1.76684	0.206805	8.54353	1.30179e-17	1.09703e-15
ENSG00000125503	PPP1R12C	20.7786	14.3914	2.84888	1.27643	262.646	3.098	0.363782	8.51609	1.65029e-17	1.38291e-15
ENSG00000275126	H4C13	168.951	171.849	14.7485	4.41194	119.326	4.16357	0.489155	8.51176	1.71308e-17	1.4275e-15
ENSG00000099364	FBXL19	16.3221	15.9629	0.554932	1.75228	144.363	3.79812	0.446533	8.5058	1.80352e-17	1.48211e-15
ENSG00000185215	TNFAIP2	49.7423	50.4387	14.3728	12.6588	551.161	1.89018	0.222231	8.50548	1.80842e-17	1.48211e-15
ENSG00000197785	ATAD3A	21.4023	17.3884	1.70684	0.850988	118.439	3.93171	0.46225	8.5056	1.80655e-17	1.48211e-15
ENSG00000173638	SLC19A1	8.00207	7.63387	1.09627	0.93717	170.045	2.9446	0.346987	8.4862	2.13511e-17	1.74029e-15
ENSG00000185033	SEMA4B	65.9903	51.1461	16.2508	9.70772	858.743	2.17591	0.256949	8.46826	2.49093e-17	2.01928e-15
ENSG00000059145	UNKL	8.54801	6.35277	0.360773	0.379731	100.405	4.33369	0.512476	8.45638	2.75814e-17	2.22381e-15
ENSG00000142409	ZNF787	15.6411	23.3668	1.38547	1.77567	133.143	3.6187	0.428194	8.45107	2.88634e-17	2.31466e-15
ENSG00000126705	AHDC1	7.48111	8.89162	0.796538	0.34298	124.461	3.85048	0.455718	8.44926	2.93151e-17	2.33831e-15
ENSG00000278463	H2AC4	222.15	151.711	22.231	25.3791	190.26	2.97624	0.35314	8.42793	3.51822e-17	2.79137e-15
ENSG00000130479	MAP1S	14.2396	13.0397	1.40062	0.98068	125.331	3.52229	0.418752	8.41138	4.05208e-17	3.19793e-15
ENSG00000064961	HMG20B	25.4281	25.3459	4.12792	3.46767	192.844	2.74204	0.326017	8.41072	4.07488e-17	3.19899e-15
ENSG00000061938	TNK2	5.63393	4.82371	0.416974	0.320935	110.543	3.82957	0.455792	8.40202	4.38852e-17	3.42718e-15
ENSG00000070413	DGCR2	27.6263	27.4265	6.32428	5.63556	321.737	2.20324	0.262577	8.39082	4.82781e-17	3.75061e-15
ENSG00000100726	TELO2	20.4269	12.2597	0.2126	0.0671315	119.702	6.89108	0.822573	8.37746	5.40804e-17	4.1796e-15
ENSG00000167716	WDR81	7.26656	8.31465	0.668719	0.211158	114.015	4.15569	0.496431	8.37114	5.70632e-17	4.3874e-15
ENSG00000160360	GPSM1	11.4788	9.40727	0.409269	0.0553854	93.9672	5.51488	0.66082	8.34552	7.09035e-17	5.42357e-15
ENSG00000105732	ZNF574	12.49	11.5198	0.83642	0.731386	102.294	3.93928	0.474264	8.3061	9.8897e-17	7.52626e-15
ENSG00000183207	RUVBL2	41.2883	43.536	9.61359	8.86512	312.449	2.19839	0.264747	8.30376	1.00869e-16	7.63736e-15
ENSG00000079313	REXO1	13.343	15.8942	1.93843	0.918133	153.372	3.35907	0.405528	8.2832	1.19906e-16	9.03289e-15
ENSG00000184357	H1-5	131.649	145.458	20.3536	6.42693	207.463	3.37656	0.407781	8.28034	1.22827e-16	9.20649e-15
ENSG00000110719	TCIRG1	20.4988	10.7156	1.09862	0.910625	124.507	3.96514	0.479152	8.27532	1.28109e-16	9.5544e-15
ENSG00000180340	FZD2	26.0114	26.1576	4.05413	4.29227	195.89	2.64353	0.319767	8.26705	1.37314e-16	1.01899e-14
ENSG00000105656	ELL	13.5644	12.3405	1.09948	1.21512	118.879	3.48469	0.421879	8.25993	1.45753e-16	1.07627e-14
ENSG00000163520	FBLN2	12.012	9.27778	0.1247	0.472512	90.3279	5.14268	0.624279	8.23779	1.75417e-16	1.28893e-14
ENSG00000225663	MCRIP1	18.6745	10.924	0.241871	0.229123	95.9704	5.9799	0.727247	8.22266	1.99041e-16	1.45534e-14
ENSG00000122515	ZMIZ2	13.9672	15.023	2.61433	1.43175	208.106	2.84365	0.346441	8.20819	2.24556e-16	1.63389e-14
ENSG00000173020	GRK2	21.7145	23.2297	5.23272	3.5345	303.746	2.35904	0.287437	8.20713	2.26543e-16	1.64035e-14
ENSG00000106009	BRAT1	9.6328	8.27805	0.810319	0.34116	108.96	3.96918	0.484478	8.19268	2.55465e-16	1.84083e-14
ENSG00000167468	GPX4	164.22	137.339	45.0828	43.5524	674.817	1.768	0.215914	8.18841	2.64694e-16	1.89816e-14
ENSG00000125656	CLPP	16.3902	20.6873	1.61644	0.322368	118.008	4.26843	0.521466	8.18543	2.71334e-16	1.93647e-14
ENSG00000008441	NFIX	36.5233	42.7313	11.5833	9.93422	543.986	1.88011	0.230172	8.16826	3.1287e-16	2.22227e-14
ENSG00000142327	RNPEPL1	10.8368	7.20451	0.678452	0.96404	134.38	3.45885	0.4235	8.16729	3.15392e-16	2.22957e-14
ENSG00000084207	GSTP1	169.176	130.616	42.4039	31.9416	565.325	2.01424	0.24695	8.15646	3.44978e-16	2.42721e-14
ENSG00000140859	KIFC3	12.8164	12.606	2.69111	1.86749	246.54	2.4815	0.304403	8.15204	3.57823e-16	2.50577e-14
ENSG00000149541	B3GAT3	19.5472	27.932	1.62245	0.354678	101.969	4.59711	0.564168	8.14848	3.68534e-16	2.56872e-14
ENSG00000105063	PPP6R1	34.9763	33.5031	10.0498	8.31397	491.409	1.89984	0.233183	8.14746	3.71654e-16	2.57841e-14
ENSG00000076984	MAP2K7	18.2896	19.9191	3.2697	2.98674	195.963	2.60998	0.320758	8.13692	4.05468e-16	2.79998e-14
ENSG00000179526	SHARPIN	18.2556	16.4537	0.431769	0.306759	84.5028	5.56099	0.684474	8.12448	4.49278e-16	3.08822e-14
ENSG00000105429	MEGF8	10.9941	8.21301	1.71704	1.35128	216.986	2.65054	0.326298	8.12306	4.54571e-16	3.11027e-14
ENSG00000160949	TONSL	8.64051	10.0736	0.92991	0.240245	121.05	4.00882	0.49407	8.11387	4.90334e-16	3.33964e-14
ENSG00000127666	TICAM1	27.6527	16.6544	1.67886	0.954222	107.919	4.08338	0.504577	8.09269	5.83627e-16	3.95699e-14
ENSG00000173442	EHBP1L1	16.7646	15.8688	3.25701	2.07099	218.937	2.61773	0.325346	8.04598	8.55565e-16	5.77448e-14
ENSG00000187840	EIF4EBP1	161.402	96.223	20.482	15.8454	221.579	2.83191	0.352289	8.03859	9.08752e-16	6.10583e-14
ENSG00000146830	GIGYF1	13.8916	15.6568	2.3452	2.71529	205.057	2.54341	0.316524	8.03543	9.3255e-16	6.23763e-14
ENSG00000172009	THOP1	27.9799	27.8158	7.89363	5.36853	438.98	2.07418	0.25834	8.02887	9.83713e-16	6.55048e-14
ENSG00000102977	ACD	29.4021	24.2429	4.28748	3.00198	168.226	2.88414	0.359578	8.02089	1.04983e-15	6.9597e-14
ENSG00000142186	SCYL1	35.1302	31.1476	6.3841	2.45892	275.535	2.91051	0.363726	8.00192	1.22495e-15	8.08464e-14
ENSG00000197070	ARRDC1	20.1659	13.9997	1.6645	0.525592	118.027	3.97633	0.49699	8.00083	1.23583e-15	8.12052e-14
ENSG00000149091	DGKZ	15.2558	15.0259	3.95451	3.35037	347.298	2.05238	0.256893	7.98924	1.35774e-15	8.88247e-14
ENSG00000182272	B4GALNT4	16.2717	20.5928	2.51631	1.54239	142.284	3.18409	0.399219	7.97582	1.51374e-15	9.85977e-14
ENSG00000088247	KHSRP	138.354	158.97	47.7301	25.7566	1449.35	2.01678	0.253158	7.96648	1.63251e-15	1.05872e-13
ENSG00000169957	ZNF768	21.7256	29.7607	2.40931	2.04208	113.511	3.52954	0.443825	7.95254	1.82723e-15	1.17987e-13
ENSG00000141736	ERBB2	79.6591	73.768	29.0187	20.4033	1793.35	1.63496	0.205621	7.95131	1.84545e-15	1.1865e-13
ENSG00000275379	H3C11	228.373	126.689	22.7397	11.3375	167.332	3.39013	0.426523	7.94828	1.89119e-15	1.21069e-13
ENSG00000170889	RPS9	56.9167	40.6143	12.6331	9.19035	440.028	2.16344	0.272575	7.93705	2.07042e-15	1.31976e-13
ENSG00000198853	RUSC2	60.3597	57.7845	19.9285	14.3334	743.864	1.78691	0.225414	7.92724	2.24063e-15	1.42218e-13
ENSG00000063660	GPC1	7.41727	7.07667	0.32242	0.0436324	83.0173	5.3298	0.672543	7.92484	2.28446e-15	1.43949e-13
ENSG00000131759	RARA	13.0868	13.179	1.52007	1.01997	117.031	3.37361	0.425709	7.92469	2.2872e-15	1.43949e-13
ENSG00000105426	PTPRS	12.3793	11.329	2.27977	1.36222	200.658	2.70641	0.341735	7.91961	2.3826e-15	1.49323e-13
ENSG00000133265	HSPBP1	26.1972	23.311	2.0794	0.6566	96.9765	4.18997	0.529099	7.91907	2.39289e-15	1.4934e-13
ENSG00000108679	LGALS3BP	97.5361	83.7921	28.7938	19.5424	673.198	1.90927	0.241203	7.91564	2.4599e-15	1.52883e-13
ENSG00000090372	STRN4	18.0196	16.9408	4.0122	2.38477	270.548	2.45317	0.3103	7.90578	2.66264e-15	1.64796e-13
ENSG00000130382	MLLT1	34.7216	31.3462	8.13264	4.77767	322.358	2.35835	0.298397	7.9034	2.71387e-15	1.67273e-13
ENSG00000169710	FASN	122.047	135.565	6.51019	2.62558	2129.77	4.81812	0.612111	7.87132	3.50914e-15	2.14518e-13
ENSG00000185236	RAB11B	53.3815	42.9679	8.45657	9.48978	226.06	2.42646	0.308258	7.87154	3.50297e-15	2.14518e-13
ENSG00000065268	WDR18	59.6013	29.7674	6.05281	3.24084	192.942	3.27359	0.416365	7.86231	3.77113e-15	2.28692e-13
ENSG00000161091	MFSD12	21.1706	18.5487	3.9183	3.38902	213.093	2.44484	0.310958	7.86229	3.77166e-15	2.28692e-13
ENSG00000159363	ATP13A2	24.9361	15.8429	3.43122	1.78771	206.973	2.97294	0.378666	7.85109	4.12426e-15	2.49059e-13
ENSG00000161179	YDJC	31.8619	21.9625	1.19887	1.29793	84.6195	4.43359	0.565341	7.84233	4.4225e-15	2.65992e-13
ENSG00000067057	PFKP	44.9819	42.6626	13.1433	8.19792	518.495	2.03968	0.260217	7.83838	4.56385e-15	2.73391e-13
ENSG00000185359	HGS	34.4598	28.2141	8.3842	4.19659	528.909	2.31931	0.29594	7.83707	4.61172e-15	2.75154e-13
ENSG00000158545	ZC3H18	12.7812	15.5498	3.10017	2.04584	247.3	2.46089	0.314296	7.82984	4.88483e-15	2.89673e-13
ENSG00000167965	MLST8	12.8178	11.1693	0.964598	0.848489	96.3559	3.72883	0.476248	7.82961	4.89391e-15	2.89673e-13
ENSG00000182809	CRIP2	18.6685	8.02747	0.0721257	0.273297	96.4745	6.26083	0.801045	7.81584	5.45987e-15	3.21895e-13
ENSG00000104805	NUCB1	25.0044	19.7778	3.43318	3.09736	161.53	2.7812	0.356958	7.79137	6.62847e-15	3.89253e-13
ENSG00000141994	DUS3L	24.8953	23.0328	3.72503	1.33307	164.71	3.25091	0.417273	7.79085	6.65604e-15	3.89339e-13
ENSG00000113758	DBN1	27.5738	27.1196	6.86603	4.78082	290.892	2.23318	0.286744	7.78807	6.80388e-15	3.96433e-13
ENSG00000148411	NACC2	20.326	12.8929	2.37292	3.11544	239.253	2.60028	0.334191	7.7808	7.20688e-15	4.18279e-13
ENSG00000186185	KIF18B	51.9802	53.5457	15.2208	8.26503	521.272	2.16911	0.279094	7.77199	7.72646e-15	4.46697e-13
ENSG00000137166	FOXP4	10.1727	15.0285	1.694	0.624058	150.487	3.44564	0.443387	7.77118	7.77571e-15	4.47809e-13
ENSG00000149823	VPS51	16.4311	13.3303	2.15453	1.22459	138.531	3.1451	0.405069	7.76436	8.20567e-15	4.70753e-13
ENSG00000215030	RPL13P12	118.782	49.1414	0.472332	2.23719	92.9583	5.94143	0.765881	7.75765	8.65198e-15	4.94455e-13
ENSG00000160446	ZDHHC12	21.6978	17.6389	0.347153	0.109619	88.4883	6.44829	0.831515	7.75487	8.84355e-15	5.03475e-13
ENSG00000005007	UPF1	45.374	38.3638	14.2966	10.3233	795.722	1.76773	0.22808	7.75046	9.15603e-15	5.19283e-13
ENSG00000149115	TNKS1BP1	35.6567	40.5153	12.2279	8.47859	593.256	1.87922	0.242767	7.74083	9.87662e-15	5.58029e-13
ENSG00000185122	HSF1	28.6057	22.0585	4.75662	1.6629	259.398	2.98606	0.38642	7.72749	1.09684e-14	6.17376e-13
ENSG00000276045	ORAI1	42.7723	36.4703	7.17143	4.02575	175.235	2.82822	0.366456	7.71776	1.18391e-14	6.63878e-13
ENSG00000100065	CARD10	14.588	10.6107	1.72286	0.791297	136.59	3.33378	0.432047	7.71623	1.19818e-14	6.69364e-13
ENSG00000126768	TIMM17B	26.2967	22.9796	3.16584	1.77718	118.988	3.32365	0.431214	7.70764	1.28162e-14	7.1331e-13
ENSG00000177697	CD151	68.6389	42.8373	13.8861	9.20797	448.864	2.27506	0.295963	7.68698	1.50645e-14	8.35325e-13
ENSG00000185130	H2BC13	109.088	84.8967	6.15581	5.83136	86.0988	4.02017	0.523055	7.68593	1.51887e-14	8.39092e-13
ENSG00000185340	GAS2L1	17.1548	11.7598	1.74302	1.0161	121.574	3.39781	0.442307	7.68202	1.56601e-14	8.61938e-13
ENSG00000176014	TUBB6	119.779	96.7331	38.265	34.082	975.126	1.58295	0.2063	7.67305	1.67949e-14	9.21005e-13
ENSG00000167615	LENG8	26.4292	22.5275	6.45479	4.17903	330.205	2.20591	0.287861	7.66313	1.81461e-14	9.91457e-13
ENSG00000061273	HDAC7	26.3211	23.0979	7.71584	5.07342	529.029	1.95219	0.254985	7.65608	1.91694e-14	1.04354e-12
ENSG00000174791	RIN1	10.147	7.90773	0.726287	0.370465	88.2087	4.05101	0.529554	7.64986	2.01206e-14	1.09134e-12
ENSG00000068137	PLEKHH3	10.7618	7.11248	0.25018	0.296242	75.7857	5.03423	0.659045	7.63868	2.19467e-14	1.18607e-12
ENSG00000196878	LAMB3	163.756	117.933	49.7117	41.8252	1485.64	1.62309	0.212524	7.63718	2.22026e-14	1.19558e-12
ENSG00000111676	ATN1	42.1837	34.8784	11.2152	7.7873	420.982	2.02257	0.265344	7.62244	2.48923e-14	1.33559e-12
ENSG00000242802	AP5Z1	6.31271	6.44787	0.608104	0.135542	97.1437	4.11344	0.540928	7.60442	2.86195e-14	1.53007e-12
ENSG00000104866	PPP1R37	7.343	8.11684	0.546117	0.960762	111.922	3.35302	0.440995	7.60332	2.88626e-14	1.53755e-12
ENSG00000104907	TRMT1	35.6553	32.9496	8.03695	5.9215	237.91	2.29958	0.302858	7.59293	3.12753e-14	1.66015e-12
ENSG00000160685	ZBTB7B	16.8377	16.7224	2.51325	0.991995	136.618	3.26543	0.431	7.57639	3.55298e-14	1.8793e-12
ENSG00000130787	HIP1R	12.9624	13.8234	2.33628	2.65577	192.503	2.4222	0.319899	7.57176	3.68188e-14	1.9406e-12
ENSG00000124006	OBSL1	5.77467	4.86252	0.525613	0.351466	95.8281	3.60624	0.477027	7.55984	4.03579e-14	2.11964e-12
ENSG00000177303	CASKIN2	10.2856	9.18452	1.04	0.985184	106.369	3.26713	0.433698	7.53318	4.95182e-14	2.59163e-12
ENSG00000167996	FTH1	105.706	41.8909	10.0434	9.94008	287.668	2.88947	0.383672	7.5311	5.03161e-14	2.62418e-12
ENSG00000107816	LZTS2	13.9681	12.434	2.11067	0.651986	163.558	3.26381	0.434391	7.51354	5.75483e-14	2.99091e-12
ENSG00000272333	KMT2B	11.0224	10.2136	2.46962	1.93141	229.727	2.27275	0.302531	7.51244	5.80362e-14	3.00579e-12
ENSG00000110047	EHD1	38.0731	41.6566	12.0433	6.14614	594.175	2.13299	0.284093	7.50809	5.99943e-14	3.09645e-12
ENSG00000130723	PRRC2B	47.4945	47.5757	18.6691	12.9997	1345.09	1.5864	0.211351	7.50598	6.09702e-14	3.13597e-12
ENSG00000005884	ITGA3	249.873	242.254	97.4273	57.3379	5431.45	1.66914	0.222571	7.49936	6.41296e-14	3.28714e-12
ENSG00000238227	TMEM250	32.0838	20.7941	4.49547	3.42353	177.48	2.74522	0.36645	7.49138	6.81557e-14	3.48154e-12
ENSG00000100403	ZC3H7B	37.5782	36.9565	12.4193	6.73427	844.408	1.96136	0.261833	7.49087	6.84185e-14	3.48304e-12
ENSG00000167508	MVD	12.1755	11.7107	1.46476	0.723944	105.356	3.45437	0.461399	7.48673	7.06095e-14	3.58235e-12
ENSG00000013306	SLC25A39	75.8026	51.534	16.9541	9.20051	463.591	2.28711	0.305792	7.47929	7.47224e-14	3.77817e-12
ENSG00000213465	ARL2	23.0977	17.8408	1.17979	0.698503	74.7093	4.45547	0.597364	7.45854	8.74832e-14	4.40844e-12
ENSG00000183741	CBX6	22.2744	20.3692	6.314	5.26916	371.272	1.88192	0.252903	7.44128	9.97142e-14	5.00787e-12
ENSG00000170265	ZNF282	16.3863	18.0694	2.31632	2.2699	125.778	2.9082	0.391221	7.43364	1.05645e-13	5.28794e-12
ENSG00000181649	PHLDA2	42.978	78.6088	0.326525	0.618631	96.562	6.99086	0.940949	7.42958	1.08941e-13	5.43466e-12
ENSG00000159692	CTBP1	12.5447	10.1239	2.04723	2.21151	192.92	2.41438	0.325233	7.42355	1.14025e-13	5.66931e-12
ENSG00000060069	CTDP1	16.2543	13.9881	2.49391	2.57724	160.32	2.57793	0.34814	7.40487	1.31277e-13	6.50539e-12
ENSG00000167470	MIDN	24.2431	33.1703	6.75439	3.99108	262.26	2.41715	0.327519	7.38018	1.5808e-13	7.80771e-12
ENSG00000076826	CAMSAP3	10.1762	6.77129	0.430554	0.116532	73.1896	4.97294	0.674132	7.3768	1.62136e-13	7.98157e-12
ENSG00000110237	ARHGEF17	8.1713	8.8281	1.54426	1.52023	170.506	2.47084	0.335043	7.37468	1.64741e-13	8.08316e-12
ENSG00000105229	PIAS4	21.9277	23.6078	4.30837	3.36107	162.063	2.57039	0.348903	7.36706	1.74438e-13	8.53087e-12
ENSG00000123989	CHPF	15.8388	8.61434	0.445042	0.252951	72.7111	5.14454	0.701084	7.33798	2.16835e-13	1.05696e-11
ENSG00000183963	SMTN	6.96624	11.0707	1.31987	1.55594	183.47	2.64332	0.360819	7.32589	2.37321e-13	1.15305e-11
ENSG00000171223	JUNB	21.2443	21.8448	0.820774	0.155503	69.0744	5.48415	0.748837	7.32357	2.41467e-13	1.16939e-11
ENSG00000125968	ID1	113.402	118.486	32.6472	27.4646	308.401	1.94792	0.266649	7.30519	2.76873e-13	1.33652e-11
ENSG00000157637	SLC38A10	19.4157	14.7536	4.36909	3.41902	284.178	2.13713	0.292611	7.30367	2.80022e-13	1.34736e-11
ENSG00000198931	APRT	33.3306	26.71	3.51251	2.69359	101.915	3.27927	0.449521	7.29505	2.98551e-13	1.43189e-11
ENSG00000160113	NR2F6	33.5961	36.6677	7.74583	5.42342	191.246	2.41649	0.331658	7.28609	3.19086e-13	1.52548e-11
ENSG00000095906	NUBP2	9.10897	7.41968	0.242897	0.575238	73.5072	4.32948	0.595454	7.27088	3.57144e-13	1.70197e-11
ENSG00000178950	GAK	6.76305	6.83431	1.56594	1.4083	215.124	2.19315	0.302213	7.25696	3.95876e-13	1.88053e-11
ENSG00000165684	SNAPC4	10.8148	12.6062	1.66725	1.01532	112.805	3.128	0.431208	7.25404	4.04507e-13	1.91544e-11
ENSG00000116871	MAP7D1	45.7207	43.7811	15.6157	11.8234	527.993	1.70683	0.235629	7.24375	4.36454e-13	2.05699e-11
ENSG00000140988	RPS2	546.588	484.1	217.252	146.575	2852.51	1.50278	0.207465	7.24353	4.37159e-13	2.05699e-11
ENSG00000276043	UHRF1	33.6169	33.9755	9.51715	4.75667	360.794	2.24552	0.310193	7.2391	4.51681e-13	2.11864e-11
ENSG00000072071	ADGRL1	7.91225	8.52128	1.41583	0.737663	135.124	2.9353	0.405764	7.23401	4.68943e-13	2.19271e-11
ENSG00000167967	E4F1	7.33081	6.0873	0.517288	0.0890953	76.7399	4.48617	0.621056	7.22346	5.06813e-13	2.36238e-11
ENSG00000105698	USF2	21.1199	18.8	4.59554	2.86403	201.623	2.42357	0.335579	7.22206	5.12069e-13	2.37945e-11
ENSG00000105701	FKBP8	124.512	105.841	4.68881	1.51421	571.212	5.21734	0.723386	7.21239	5.49797e-13	2.54683e-11
ENSG00000184967	NOC4L	28.8691	24.4677	3.42043	1.54964	100.888	3.43205	0.476484	7.20287	5.89599e-13	2.72274e-11
ENSG00000178209	PLEC	111.428	88.6781	5.83445	2.31126	3030.93	4.61897	0.641649	7.19859	6.08391e-13	2.80085e-11
ENSG00000125726	CD70	107.847	83.3723	22.1867	8.55571	290.897	2.64153	0.367068	7.19628	6.18778e-13	2.83991e-11
ENSG00000142002	DPP9	35.0021	41.3887	14.1107	11.3842	726.464	1.58245	0.220028	7.19206	6.38211e-13	2.92011e-11
ENSG00000160326	SLC2A6	21.6451	14.512	1.70152	2.57894	122.307	3.07995	0.428397	7.18948	6.50404e-13	2.9668e-11
ENSG00000110092	CCND1	110.701	123.047	48.1428	45.2467	1334.13	1.32311	0.184273	7.18014	6.9639e-13	3.16688e-11
ENSG00000160216	AGPAT3	36.7885	39.3075	15.7093	12.9634	1105.18	1.40807	0.196564	7.16342	7.86882e-13	3.56752e-11
ENSG00000110104	CCDC86	33.9072	49.6953	10.5168	6.81198	288.936	2.26884	0.316971	7.15789	8.19292e-13	3.7032e-11
ENSG00000100139	MICALL1	58.0731	52.3691	21.0907	18.4532	766.741	1.48288	0.207215	7.15622	8.29323e-13	3.73722e-11
ENSG00000141568	FOXK2	18.7137	28.9322	6.55797	6.4688	518.984	1.86792	0.261059	7.15516	8.35742e-13	3.7548e-11
ENSG00000130522	JUND	41.9112	50.8671	2.18022	7.9662	170.067	3.18537	0.445367	7.15223	8.53764e-13	3.82425e-11
ENSG00000161016	RPL8	271.639	201.992	88.0756	60.3674	1150.44	1.67549	0.234585	7.14236	9.17426e-13	4.0971e-11
ENSG00000131408	NR1H2	14.103	11.2951	0.787427	2.02465	129.062	3.17124	0.444263	7.13819	9.45707e-13	4.21079e-11
ENSG00000254470	AP5B1	18.355	17.7023	4.43289	4.81079	270.852	1.96383	0.275252	7.13467	9.70188e-13	4.30694e-11
ENSG00000136942	RPL35	288.815	284.815	114.486	78.9752	1008.61	1.56874	0.220075	7.12819	1.01699e-12	4.5013e-11
ENSG00000130204	TOMM40	54.9478	55.9723	17.0589	8.98643	423.533	2.09202	0.293795	7.12068	1.07396e-12	4.7394e-11
ENSG00000131591	C1orf159	7.12782	6.3233	0.617723	0.270076	77.6497	3.93105	0.552302	7.11757	1.09848e-12	4.83331e-11
ENSG00000073350	LLGL2	4.84132	4.53185	0.113517	0.286757	66.4634	4.53947	0.639063	7.10332	1.21796e-12	5.34325e-11
ENSG00000136840	ST6GALNAC4	31.3763	19.5994	3.30866	0.756548	124.138	3.66068	0.515802	7.09705	1.27445e-12	5.57471e-11
ENSG00000126456	IRF3	21.3091	20.8817	4.03811	3.97528	163.157	2.39681	0.338696	7.07659	1.47746e-12	6.44379e-11
ENSG00000125505	MBOAT7	41.5739	36.534	13.2264	9.51794	457.166	1.78203	0.252226	7.06523	1.60352e-12	6.97321e-11
ENSG00000146540	C7orf50	10.1519	9.66965	1.08995	1.03251	93.2511	3.2244	0.456459	7.06394	1.61841e-12	7.01752e-11
ENSG00000148362	PAXX	34.3574	21.0638	0.661196	0.417565	65.965	5.69545	0.807603	7.05229	1.75997e-12	7.60918e-11
ENSG00000166592	RRAD	36.9764	20.6565	0.37527	0.177745	79.7954	6.72147	0.953219	7.05133	1.77214e-12	7.63965e-11
ENSG00000116809	ZBTB17	14.0663	9.34257	1.2753	0.872503	92.8194	3.45421	0.490177	7.04686	1.83006e-12	7.8666e-11
ENSG00000132005	RFX1	9.56541	6.17538	0.658659	0.415962	78.8319	3.88231	0.551434	7.0404	1.91694e-12	8.21638e-11
ENSG00000164896	FASTK	21.2475	18.9111	3.39483	0.972251	145.122	3.20853	0.455963	7.03682	1.96673e-12	8.40567e-11
ENSG00000186111	PIP5K1C	20.7484	21.9033	6.00634	3.07002	308.039	2.23425	0.317822	7.02988	2.06715e-12	8.80962e-11
ENSG00000167106	FAM102A	29.4725	27.8659	9.59755	6.75384	414.896	1.81169	0.257917	7.02431	2.15121e-12	9.14174e-11
ENSG00000165886	UBTD1	28.5671	18.9763	0.547183	0.172781	68.0895	6.06669	0.864097	7.02085	2.2053e-12	9.34495e-11
ENSG00000162302	RPS6KA4	45.6058	31.5974	8.75881	10.2406	313.718	2.02555	0.288898	7.01129	2.36129e-12	9.97762e-11
ENSG00000160957	RECQL4	15.1746	11.4962	1.702	0.403074	104.413	3.67558	0.524796	7.00383	2.49056e-12	1.04941e-10
ENSG00000119559	C19orf25	10.966	7.91693	0.943873	0.655692	83.7594	3.56877	0.51051	6.9906	2.73717e-12	1.15008e-10
ENSG00000142185	TRPM2	6.45711	5.5827	0.537635	0.254649	73.6996	3.93507	0.563011	6.98933	2.76196e-12	1.15723e-10
ENSG00000163874	ZC3H12A	45.522	53.378	14.092	7.36513	318.669	2.20541	0.315739	6.98492	2.85025e-12	1.19088e-10
ENSG00000205476	CCDC85C	4.32508	4.55819	0.903597	0.77522	159.413	2.40385	0.344438	6.97906	2.97167e-12	1.23814e-10
ENSG00000177225	GATD1	29.5058	21.04	6.86948	4.75145	293.412	2.12522	0.304607	6.97692	3.01715e-12	1.25359e-10
ENSG00000173918	C1QTNF1	32.1002	25.8328	8.2761	6.64297	296.73	1.9604	0.281132	6.97323	3.09739e-12	1.28335e-10
ENSG00000109736	MFSD10	22.6249	10.6683	1.6295	0.817209	95.9448	3.77858	0.542259	6.96822	3.20966e-12	1.32618e-10
ENSG00000055070	SZRD1	57.1563	61.9235	22.109	21.2438	659.787	1.45711	0.209243	6.96373	3.31377e-12	1.36542e-10
ENSG00000020129	NCDN	17.1161	16.1864	3.36022	3.29886	168.311	2.3231	0.333637	6.96295	3.33229e-12	1.36927e-10
ENSG00000125835	SNRPB	133.261	100.381	33.8483	23.8255	318.907	2.02212	0.290758	6.95463	3.53483e-12	1.4485e-10
ENSG00000105671	DDX49	24.1204	23.5243	5.0885	3.70131	159.815	2.44057	0.351142	6.95038	3.64297e-12	1.48873e-10
ENSG00000078902	TOLLIP	20.3429	16.4003	2.61089	4.61362	225.331	2.3461	0.337583	6.9497	3.66051e-12	1.49181e-10
ENSG00000074964	ARHGEF10L	8.85902	6.48797	1.20856	0.822871	118.404	2.92378	0.421058	6.9439	3.81412e-12	1.55017e-10
ENSG00000174996	KLC2	20.9241	18.7712	4.98936	2.54498	221.659	2.40125	0.346116	6.93769	3.98554e-12	1.61544e-10
ENSG00000114019	AMOTL2	44.555	49.4355	17.972	13.791	644.586	1.56498	0.225942	6.92646	4.31509e-12	1.74428e-10
ENSG00000196747	H2AC13	121.205	42.6275	2.98612	1.13149	72.3633	5.33423	0.770422	6.92378	4.39746e-12	1.77277e-10
ENSG00000149503	INCENP	42.155	47.1611	15.5125	12.3948	447.233	1.67787	0.242878	6.90831	4.90463e-12	1.9719e-10
ENSG00000004399	PLXND1	11.2792	9.43053	2.51462	1.3697	201.336	2.41909	0.351159	6.88888	5.62319e-12	2.25472e-10
ENSG00000099800	TIMM13	44.8688	41.9328	8.30442	3.42032	140.435	2.89383	0.420659	6.87928	6.01554e-12	2.39914e-10
ENSG00000139718	SETD1B	17.8542	14.25	4.62493	3.49124	286.434	1.98732	0.288882	6.87935	6.01265e-12	2.39914e-10
ENSG00000087077	TRIP6	42.9153	34.8756	9.64868	7.0223	206.574	2.22615	0.323738	6.8764	6.13861e-12	2.44169e-10
ENSG00000174903	RAB1B	63.2092	77.1563	20.489	13.4259	291.107	2.04886	0.298026	6.87477	6.20898e-12	2.46311e-10
ENSG00000149782	PLCB3	25.8121	26.3847	8.30848	5.80454	328.587	1.88799	0.274692	6.87312	6.28126e-12	2.48518e-10
ENSG00000104976	SNAPC2	21.6649	27.7432	2.7337	0.431603	89.0761	3.97522	0.578953	6.86622	6.59273e-12	2.60151e-10
ENSG00000196411	EPHB4	15.0647	14.7919	3.78013	2.56409	199.605	2.23665	0.325903	6.86292	6.74686e-12	2.65531e-10
ENSG00000181588	MEX3D	34.9553	40.6773	10.0134	6.4902	224.928	2.19651	0.320371	6.85614	7.07458e-12	2.77696e-10
ENSG00000100243	CYB5R3	63.368	54.7916	23.5783	18.0157	793.274	1.50778	0.219965	6.85465	7.14869e-12	2.79868e-10
ENSG00000093010	COMT	15.9492	15.0558	3.31872	1.62804	156.103	2.65235	0.388057	6.83495	8.20331e-12	3.20316e-10
ENSG00000131165	CHMP1A	18.7337	17.648	4.73796	1.92916	266.531	2.45148	0.359012	6.8284	8.58698e-12	3.34421e-10
ENSG00000100106	TRIOBP	9.98537	8.61659	2.56313	1.68095	238.533	2.13528	0.312997	6.82205	8.9749e-12	3.48619e-10
ENSG00000274641	H2BC17	537.804	390.654	139.588	148.074	486.477	1.69297	0.248421	6.8149	9.43314e-12	3.65467e-10
ENSG00000164897	TMUB1	16.5416	17.7728	0.612131	0.144967	58.9718	5.5202	0.810986	6.80678	9.98083e-12	3.85684e-10
ENSG00000148341	SH3GLB2	39	42.0676	14.0938	7.19536	599.886	1.9299	0.283694	6.80276	1.02637e-11	3.9559e-10
ENSG00000229117	RPL41	97.8864	77.0786	232.623	282.516	654.972	-1.55325	0.228683	-6.79215	1.10476e-11	4.24706e-10
ENSG00000112306	RPS12	242.325	205.311	545.333	646.629	897.444	-1.41029	0.20772	-6.78941	1.12591e-11	4.31724e-10
ENSG00000100425	BRD1	20.3901	18.4504	5.08375	5.10767	245.699	1.93146	0.285338	6.76901	1.29662e-11	4.95908e-10
ENSG00000131446	MGAT1	13.5813	12.4837	4.15376	3.63787	333.482	1.74358	0.257811	6.76303	1.35136e-11	5.15523e-10
ENSG00000110046	ATG2A	12.7465	7.37692	1.84085	1.30787	156.147	2.68314	0.397009	6.75838	1.39546e-11	5.30987e-10
ENSG00000179950	PUF60	34.7264	33.1119	10.3861	4.97723	350.43	2.14499	0.318453	6.73566	1.6319e-11	6.19375e-10
ENSG00000182872	RBM10	30.4141	31.9544	8.40824	4.34458	227.597	2.2922	0.340586	6.73017	1.69466e-11	6.41563e-10
ENSG00000134871	COL4A2	20.7126	16.3124	7.21741	4.91733	811.489	1.61128	0.239865	6.71746	1.8492e-11	6.98294e-10
ENSG00000116685	KIAA2013	30.7674	35.7769	9.15585	7.28555	233.227	2.01619	0.300234	6.71538	1.87573e-11	7.06525e-10
ENSG00000167775	CD320	23.6497	27.5872	3.8226	0.874064	109.191	3.45503	0.514648	6.71338	1.90167e-11	7.1449e-10
ENSG00000104518	GSDMD	9.38304	11.6494	1.65414	0.895403	102.716	3.04611	0.454356	6.70423	2.02477e-11	7.5883e-10
ENSG00000167548	KMT2D	35.8634	32.8228	15.0048	9.58185	1717.92	1.48281	0.221513	6.694	2.1715e-11	8.1178e-10
ENSG00000168528	SERINC2	31.7389	27.688	6.78779	2.30822	202.617	2.71291	0.405432	6.6914	2.21051e-11	8.24299e-10
ENSG00000167747	C19orf48	27.8829	26.0062	6.73509	4.45734	181.515	2.27037	0.33973	6.68287	2.34305e-11	8.71543e-10
ENSG00000277157	H4C4	430.822	388.667	113.303	41.6617	336.384	2.40589	0.360045	6.68219	2.3539e-11	8.73402e-10
ENSG00000214706	IFRD2	21.7798	15.3708	3.47989	1.53324	134.065	2.89754	0.433769	6.67993	2.39059e-11	8.84815e-10
ENSG00000162244	RPL29	128.405	111.862	44.9634	40.8955	561.782	1.48614	0.222521	6.67868	2.41096e-11	8.90147e-10
ENSG00000103855	CD276	55.4447	63.9726	23.8372	16.1959	748.745	1.5766	0.2361	6.67768	2.42748e-11	8.94033e-10
ENSG00000130202	NECTIN2	19.303	15.9274	3.21115	2.96586	132.725	2.51492	0.376705	6.6761	2.45389e-11	9.01534e-10
ENSG00000157933	SKI	23.337	28.2411	7.93432	8.21126	379.972	1.67346	0.250771	6.67326	2.50186e-11	9.16898e-10
ENSG00000132613	MTSS2	10.2782	18.8779	2.40997	0.856108	138.472	3.15902	0.475129	6.64877	2.9556e-11	1.08053e-09
ENSG00000031823	RANBP3	26.2875	28.6536	10.1681	8.10328	466.895	1.58812	0.238944	6.64643	3.00289e-11	1.09514e-09
ENSG00000179364	PACS2	8.25465	7.14312	1.7009	0.55243	186.924	2.77814	0.41832	6.64119	3.11165e-11	1.13203e-09
ENSG00000119333	WDR34	33.2526	28.7496	6.92174	3.0599	160.563	2.64036	0.397617	6.64046	3.12713e-11	1.1349e-09
ENSG00000213445	SIPA1	15.0522	15.8585	3.35791	2.50804	146.548	2.39868	0.361312	6.63881	3.16227e-11	1.14486e-09
ENSG00000167522	ANKRD11	13.1221	15.0377	5.55362	4.08049	632.159	1.54708	0.233121	6.6364	3.21442e-11	1.16093e-09
ENSG00000176248	ANAPC2	17.3217	13.3169	3.41242	3.02402	173.334	2.25491	0.340161	6.62897	3.38038e-11	1.21792e-09
ENSG00000188986	NELFB	62.8761	49.2187	16.4394	8.29063	297.692	2.18434	0.329807	6.62307	3.51816e-11	1.2645e-09
ENSG00000166016	ABTB2	22.3733	20.8877	6.15779	3.83163	226.972	2.11733	0.319946	6.61776	3.64688e-11	1.30762e-09
ENSG00000074416	MGLL	43.3619	45.1166	19.5469	13.5212	1233.66	1.42018	0.214657	6.61605	3.68929e-11	1.31965e-09
ENSG00000171222	SCAND1	29.7696	22.7591	0	0	89.8103	9.93191	1.50201	6.61242	3.78081e-11	1.34856e-09
ENSG00000275832	ARHGAP23	31.8216	41.5591	13.9048	9.50915	669.934	1.64716	0.249112	6.61213	3.78818e-11	1.34856e-09
ENSG00000126215	XRCC3	6.32634	6.82588	0.920378	0.227444	91.9545	3.52719	0.534276	6.60181	4.06161e-11	1.44245e-09
ENSG00000167792	NDUFV1	24.8542	21.1281	6.71259	4.16417	246.298	2.08334	0.315823	6.59653	4.20896e-11	1.49123e-09
ENSG00000071626	DAZAP1	26.9844	26.1869	9.5988	10.2682	575.644	1.42039	0.215452	6.59262	4.3213e-11	1.52741e-09
ENSG00000177030	DEAF1	16.6923	16.6705	3.62631	2.26722	139.28	2.50378	0.380456	6.58099	4.67318e-11	1.64788e-09
ENSG00000127663	KDM4B	6.69325	6.71578	1.81642	1.00534	204.638	2.25106	0.342435	6.57368	4.90875e-11	1.72686e-09
ENSG00000170421	KRT8	137.331	144.659	61.7309	35.4834	2235.09	1.53665	0.234165	6.56224	5.30041e-11	1.86026e-09
ENSG00000101220	C20orf27	43.226	30.9377	7.1406	3.14616	130.861	2.85776	0.435578	6.56085	5.35035e-11	1.87338e-09
ENSG00000169100	SLC25A6	94.5869	91.2639	3.67525	0.916195	253.34	5.34447	0.815739	6.5517	5.68874e-11	1.98719e-09
ENSG00000173465	ZNRD2	16.8629	17.4543	0.455617	1.43868	61.3538	4.16709	0.636339	6.54855	5.80993e-11	2.02479e-09
ENSG00000014164	ZC3H3	13.7724	9.57133	1.37244	0.305907	79.7539	3.81275	0.584434	6.52383	6.85327e-11	2.38283e-09
ENSG00000143126	CELSR2	20.798	18.4966	7.79691	6.60966	590.173	1.44907	0.222204	6.52132	6.96905e-11	2.41745e-09
ENSG00000138834	MAPK8IP3	8.20098	6.1489	1.48125	1.34815	152.202	2.34663	0.360042	6.51766	7.1414e-11	2.47149e-09
ENSG00000168005	SPINDOC	26.4716	26.1576	6.0366	4.05489	147.046	2.3851	0.366291	6.5115	7.44048e-11	2.56903e-09
ENSG00000099917	MED15	25.5515	20.9138	8.62928	8.11961	561.733	1.47405	0.2264	6.51082	7.47424e-11	2.57473e-09
ENSG00000133895	MEN1	18.0897	18.1672	4.82257	3.29618	187.054	2.16071	0.331895	6.51022	7.50399e-11	2.57902e-09
ENSG00000184640	SEPTIN9	23.5886	22.8208	8.65772	4.25564	699.974	1.84679	0.283773	6.50798	7.61667e-11	2.61173e-09
ENSG00000107140	TESK1	31.9339	32.1974	8.90151	8.60269	233.628	1.87337	0.288231	6.49954	8.05664e-11	2.75626e-09
ENSG00000176058	TPRN	5.81406	5.91818	0.170651	0.0538857	54.0878	5.72364	0.880999	6.49676	8.20669e-11	2.80117e-09
ENSG00000177674	AGTRAP	27.4868	22.6856	4.68802	1.753	118.083	2.96914	0.45788	6.48453	8.90089e-11	3.03118e-09
ENSG00000100162	CENPM	36.9837	27.2044	5.14977	4.71574	111.008	2.70644	0.417402	6.48401	8.93174e-11	3.03476e-09
ENSG00000005206	SPPL2B	5.32952	4.8005	0.36442	0.536997	70.1046	3.48809	0.538261	6.4803	9.15422e-11	3.10328e-09
ENSG00000075618	FSCN1	80.1399	68.9697	4.14181	1.30784	489.721	4.77632	0.737168	6.47929	9.21578e-11	3.11707e-09
ENSG00000167674	HDGFL2	23.0891	20.2652	5.88751	4.11651	195.895	2.11882	0.3272	6.47562	9.4426e-11	3.18656e-09
ENSG00000142156	COL6A1	11.1049	12.4538	2.03625	0.482232	118.633	3.2323	0.499872	6.46625	1.00462e-10	3.38261e-09
ENSG00000276903	H2AC16	122.82	72.3819	0	0	80.5935	9.77803	1.5145	6.45626	1.07322e-10	3.60543e-09
ENSG00000183598	H3C13	120.101	77.4877	0	0	79.3789	9.75544	1.5124	6.45029	1.11638e-10	3.742e-09
ENSG00000101216	GMEB2	11.8161	15.0947	2.01655	2.68631	129.089	2.51169	0.38954	6.44784	1.13456e-10	3.7944e-09
ENSG00000130811	EIF3G	46.0905	34.6856	12.8289	8.97183	306.563	1.89341	0.293732	6.44604	1.14808e-10	3.83105e-09
ENSG00000173599	PC	10.8601	9.25714	2.34497	1.32503	148.784	2.4594	0.382177	6.43523	1.23289e-10	4.10487e-09
ENSG00000097021	ACOT7	32.2447	25.2031	8.59544	6.69334	256.945	1.91347	0.297594	6.42979	1.27781e-10	4.24494e-09
ENSG00000115756	HPCAL1	17.7436	17.1308	5.29812	3.65009	234.123	1.96445	0.305933	6.42117	1.35234e-10	4.48257e-09
ENSG00000105397	TYK2	18.0516	16.566	5.31528	4.43774	253.47	1.8294	0.285088	6.41696	1.39018e-10	4.5876e-09
ENSG00000160256	FAM207A	42.6007	37.3801	7.29551	2.8457	108.076	2.98663	0.465411	6.41718	1.38819e-10	4.5876e-09
ENSG00000100299	ARSA	14.5757	5.2482	0.867639	0.442567	81.4819	3.93295	0.613246	6.41332	1.42381e-10	4.6882e-09
ENSG00000153976	HS3ST3A1	26.639	19.4976	5.88614	5.37676	210.78	2.03837	0.318172	6.40651	1.48893e-10	4.89183e-09
ENSG00000140854	KATNB1	10.7164	10.5626	1.77248	1.05719	94.4992	2.91467	0.455279	6.40194	1.53418e-10	5.02941e-09
ENSG00000095383	TBC1D2	40.8992	40.6155	14.0305	12.0252	331.438	1.64609	0.257177	6.40063	1.5474e-10	5.06162e-09
ENSG00000014216	CAPN1	35.6383	28.7597	12.5268	8.90941	551.871	1.58933	0.248564	6.39406	1.61539e-10	5.25057e-09
ENSG00000148337	CIZ1	36.4256	33.2052	14.6918	10.4463	705.431	1.47117	0.230078	6.3942	1.61386e-10	5.25057e-09
ENSG00000161714	PLCD3	25.2383	24.5043	8.41379	4.25928	360.776	1.97474	0.308841	6.39403	1.61572e-10	5.25057e-09
ENSG00000127445	PIN1	18.1463	10.9573	2.7566	1.24348	129.785	2.87193	0.449478	6.38949	1.66445e-10	5.39716e-09
ENSG00000183020	AP2A2	18.4268	22.624	7.51164	6.49569	454.546	1.54966	0.242584	6.38815	1.6791e-10	5.43284e-09
ENSG00000103148	NPRL3	23.0311	23.47	7.94718	4.69413	325.543	1.88059	0.29441	6.38765	1.68453e-10	5.43862e-09
ENSG00000076944	STXBP2	9.40513	7.46583	0.945604	1.41437	99.4303	2.83787	0.444349	6.38659	1.69622e-10	5.46453e-09
ENSG00000197562	RAB40C	7.81733	6.95203	0.143665	0.544372	55.3719	4.41144	0.691142	6.38282	1.7386e-10	5.58901e-09
ENSG00000130749	ZC3H4	17.2625	16.929	4.37302	5.23267	244.829	1.83117	0.287171	6.37658	1.81083e-10	5.80867e-09
ENSG00000179604	CDC42EP4	42.4249	33.5092	13.539	11.4134	418.002	1.60834	0.252255	6.37585	1.81952e-10	5.82403e-09
ENSG00000225138	SLC9A3-AS1	9.15132	5.2235	0.571471	0.1203	61.0572	4.39747	0.691154	6.3625	1.98496e-10	6.33996e-09
ENSG00000148396	SEC16A	52.992	59.8591	26.3813	20.8827	1368.09	1.2553	0.19769	6.34981	2.15579e-10	6.8709e-09
ENSG00000090674	MCOLN1	10.7712	8.4473	0.986671	0.934667	71.6713	3.32613	0.524441	6.34224	2.26443e-10	7.20175e-09
ENSG00000176170	SPHK1	5.60234	7.24202	0.272104	0.193322	50.3465	4.78762	0.75509	6.34046	2.29078e-10	7.27004e-09
ENSG00000075624	ACTB	761.164	935.068	422.406	332.375	9248.27	1.16808	0.184457	6.33254	2.41162e-10	7.62113e-09
ENSG00000198918	RPL39	41.3135	21.6889	119.568	103.906	522.191	-1.81503	0.286606	-6.33284	2.40689e-10	7.62113e-09
ENSG00000101199	ARFGAP1	16.876	11.2709	3.5903	2.19563	192.128	2.28832	0.361408	6.33169	2.42494e-10	7.6415e-09
ENSG00000135940	COX5B	42.8086	32.5257	6.56272	5.01357	105.639	2.70754	0.427632	6.33147	2.42831e-10	7.6415e-09
ENSG00000171206	TRIM8	22.3052	27.3415	7.85329	6.2468	273.623	1.81456	0.286616	6.33098	2.43604e-10	7.64968e-09
ENSG00000103653	CSK	19.4308	23.141	5.98177	3.238	202.742	2.20788	0.349862	6.31072	2.77735e-10	8.70313e-09
ENSG00000040608	RTN4R	8.62088	10.4631	0	0.364133	52.0757	5.67884	0.9	6.30982	2.79359e-10	8.73567e-09
ENSG00000123395	ATG101	19.4032	21.1302	4.50746	3.29137	132.44	2.37847	0.377404	6.30219	2.93467e-10	9.15764e-09
ENSG00000184009	ACTG1	1575.52	1484.91	807.283	732.476	11506.1	0.991109	0.157277	6.30169	2.94413e-10	9.16798e-09
ENSG00000090316	MAEA	8.43444	7.2158	1.86586	1.68059	161.492	2.1444	0.340553	6.29682	3.03805e-10	9.44075e-09
ENSG00000071889	FAM3A	6.58604	4.49104	0.176777	0.11164	49.6315	5.27469	0.838476	6.2908	3.15824e-10	9.79382e-09
ENSG00000160072	ATAD3B	9.77146	11.9626	2.85317	1.92527	174.55	2.18483	0.347342	6.29014	3.17181e-10	9.8155e-09
ENSG00000130726	TRIM28	99.7248	89.5462	42.1374	28.7478	959.571	1.41803	0.225479	6.28896	3.19599e-10	9.86984e-09
ENSG00000130734	ATG4D	15.2239	9.73155	0.395615	0.499684	50.4425	4.80329	0.763849	6.28828	3.21003e-10	9.89274e-09
ENSG00000130175	PRKCSH	76.4101	76.5386	34.3086	23.4112	932.23	1.40649	0.223909	6.28151	3.35311e-10	1.03124e-08
ENSG00000007541	PIGQ	7.42306	5.68996	0.994207	0.181117	96.1507	3.49178	0.556714	6.27212	3.56168e-10	1.09313e-08
ENSG00000189143	CLDN4	45.3811	23.8826	9.77493	6.5968	344.91	2.08581	0.332573	6.27172	3.57075e-10	1.09366e-08
ENSG00000105662	CRTC1	7.70776	5.74037	1.03528	0.776398	91.0284	2.89799	0.462182	6.27024	3.60488e-10	1.10185e-08
ENSG00000137497	NUMA1	13.6824	13.5589	5.36716	3.47675	470.574	1.62419	0.259419	6.26088	3.82811e-10	1.16769e-08
ENSG00000175602	CCDC85B	52.5279	30.1904	0	0	68.2334	9.53823	1.52491	6.25493	3.97697e-10	1.21062e-08
ENSG00000106683	LIMK1	40.8014	38.6241	16.5183	10.3105	640.568	1.56706	0.250593	6.25341	4.01591e-10	1.21999e-08
ENSG00000090565	RAB11FIP3	20.589	16.2431	4.87373	5.56738	254.582	1.82094	0.291366	6.24966	4.11345e-10	1.24708e-08
ENSG00000123384	LRP1	30.1279	25.7854	11.7661	6.01637	1316.76	1.65373	0.264823	6.24467	4.24697e-10	1.28494e-08
ENSG00000155034	FBXL18	12.9324	8.7566	3.04931	2.04244	223.733	2.09603	0.335953	6.23906	4.40212e-10	1.32919e-08
ENSG00000079999	KEAP1	46.5525	34.7856	13.4522	7.96446	314.488	1.92913	0.309454	6.23398	4.54727e-10	1.37024e-08
ENSG00000176946	THAP4	32.9482	29.0123	8.73021	6.47656	188.782	2.02962	0.326355	6.21906	5.00151e-10	1.50106e-08
ENSG00000213339	QTRT1	16.1644	12.6084	2.53985	1.32744	95.8991	2.90269	0.466732	6.21918	4.99754e-10	1.50106e-08
ENSG00000105364	MRPL4	18.5701	19.3288	4.71221	2.02268	155.989	2.49591	0.401379	6.21833	5.02465e-10	1.50497e-08
ENSG00000179271	GADD45GIP1	14.6096	20.9545	1.52834	0.64346	57.1811	4.03788	0.649892	6.21316	5.19289e-10	1.55225e-08
ENSG00000065000	AP3D1	55.704	66.3291	28.3906	22.3348	1274.57	1.26593	0.204007	6.2053	5.45918e-10	1.62858e-08
ENSG00000073169	SELENOO	15.5176	15.8409	2.03405	0.842993	69.2963	3.45338	0.55684	6.20175	5.58382e-10	1.66244e-08
ENSG00000166851	PLK1	43.436	42.2969	17.2921	14.2883	478.325	1.44162	0.232667	6.19606	5.78946e-10	1.72023e-08
ENSG00000130313	PGLS	23.8004	19.1946	4.65414	3.10622	123.472	2.47507	0.399575	6.19426	5.85612e-10	1.73658e-08
ENSG00000134013	LOXL2	80.6802	63.3324	30.9187	19.2091	995.289	1.52412	0.246241	6.18954	6.03415e-10	1.78582e-08
ENSG00000103152	MPG	20.5104	17.479	0.802681	0	49.7432	5.59737	0.90454	6.18808	6.09021e-10	1.79884e-08
ENSG00000183828	NUDT14	15.4486	15.743	0.47036	0	51.9641	6.08411	0.983777	6.18444	6.23216e-10	1.83713e-08
ENSG00000157870	PRXL2B	11.3362	11.6432	1.60405	0.675337	72.9357	3.34027	0.540202	6.18337	6.27472e-10	1.84603e-08
ENSG00000149930	TAOK2	15.8084	18.354	6.15706	4.8336	341.559	1.63532	0.264635	6.17951	6.43018e-10	1.88804e-08
ENSG00000251493	FOXD1	9.79858	9.26632	0.52463	0.0993958	48.285	4.95279	0.802111	6.17469	6.62931e-10	1.94269e-08
ENSG00000073111	MCM2	49.4256	43.2401	18.7951	13.3986	504.28	1.52719	0.24741	6.1727	6.71318e-10	1.96341e-08
ENSG00000131669	NINJ1	22.6491	19.9573	4.38377	2.18564	109.689	2.70293	0.438432	6.165	7.0484e-10	2.05742e-08
ENSG00000177105	RHOG	97.3786	84.5494	33.4921	28.1657	366.809	1.56312	0.25401	6.15376	7.56662e-10	2.20437e-08
ENSG00000006015	REX1BD	12.585	7.87225	1.06969	0.506653	63.6039	3.71032	0.603323	6.1498	7.75787e-10	2.25568e-08
ENSG00000184897	H1-10	23.7503	22.7735	0	0	60.4149	9.35745	1.52235	6.1467	7.91122e-10	2.29579e-08
ENSG00000184232	OAF	65.2895	64.6242	24.75	13.9696	420.778	1.74788	0.284428	6.14523	7.98472e-10	2.31262e-08
ENSG00000100364	KIAA0930	21.6285	31.2672	10.1344	8.06647	610.157	1.53716	0.250165	6.14458	8.0176e-10	2.31765e-08
ENSG00000174177	CTU2	7.08712	7.84206	0.25588	0.323192	46.7866	4.68374	0.762928	6.13917	8.29561e-10	2.39337e-08
ENSG00000115419	GLS	63.3271	67.0805	124.188	147.364	3385.62	-1.05857	0.172486	-6.13715	8.40131e-10	2.41919e-08
ENSG00000167566	NCKAP5L	8.0821	10.2422	2.11656	0.738687	146.769	2.68471	0.438329	6.12487	9.07551e-10	2.60829e-08
ENSG00000158062	UBXN11	13.571	15.4514	3.57623	2.23833	140.371	2.32029	0.37902	6.12182	9.2511e-10	2.64855e-08
ENSG00000204469	PRRC2A	62.3198	63.4785	29.2498	17.9105	1351.16	1.41589	0.231285	6.12185	9.24971e-10	2.64855e-08
ENSG00000008130	NADK	11.1834	12.1357	2.1573	2.70776	134.471	2.25856	0.36913	6.11859	9.44044e-10	2.69758e-08
ENSG00000125970	RALY	27.4609	24.8631	10.276	9.35563	463.071	1.41562	0.231433	6.11676	9.54971e-10	2.72151e-08
ENSG00000180596	H2BC4	329.485	222.669	98.3335	91.1034	529.785	1.54645	0.252829	6.11658	9.56066e-10	2.72151e-08
ENSG00000165915	SLC39A13	17.3665	15.0796	3.73946	1.18079	146.562	2.72735	0.446432	6.10922	1.00117e-09	2.84448e-08
ENSG00000129932	DOHH	15.2052	17.6483	0.141633	0.134168	60.1897	6.89533	1.12879	6.10858	1.00519e-09	2.85046e-08
ENSG00000284976	BX255925.3	16.4224	13.5092	1.10095	0.744948	51.9903	4.02631	0.659254	6.10737	1.01285e-09	2.86673e-08
ENSG00000171680	PLEKHG5	8.91851	5.97399	1.29951	0.410339	98.6245	3.13316	0.513861	6.09729	1.0788e-09	3.04761e-08
ENSG00000137818	RPLP1	91.2913	77.3324	36.1186	30.3647	654.915	1.34449	0.220662	6.09302	1.10803e-09	3.12426e-08
ENSG00000137331	IER3	192.913	353.457	20.2494	8.8533	665.468	4.23124	0.694706	6.09069	1.12426e-09	3.16405e-08
ENSG00000101057	MYBL2	106.308	125.939	48.8047	27.883	734.609	1.59862	0.262882	6.08114	1.19333e-09	3.35213e-08
ENSG00000142208	AKT1	16.3859	18.5583	6.43222	3.13583	425.589	1.86956	0.307456	6.08072	1.19641e-09	3.35445e-08
ENSG00000133612	AGAP3	6.74466	6.88303	1.78131	1.5615	164.249	2.02779	0.333539	6.07963	1.20459e-09	3.37104e-08
ENSG00000204371	EHMT2	14.9403	11.3677	3.87405	2.42055	203.559	2.06808	0.340388	6.07565	1.23488e-09	3.44933e-08
ENSG00000173264	GPR137	15.9463	7.84354	1.56499	1.34131	92.1788	3.04149	0.501008	6.07073	1.27327e-09	3.54992e-08
ENSG00000177595	PIDD1	5.13089	3.84832	0.102614	0.243015	46.7667	4.69235	0.774008	6.0624	1.34105e-09	3.73192e-08
ENSG00000011132	APBA3	6.23678	5.39022	0.644182	0.152557	59.5523	3.88128	0.64082	6.05674	1.38909e-09	3.8584e-08
ENSG00000197256	KANK2	18.3932	15.1305	5.78153	3.76297	281.777	1.81581	0.300082	6.05105	1.43909e-09	3.98985e-08
ENSG00000116786	PLEKHM2	49.105	63.9981	22.7446	15.7636	536.872	1.55329	0.257076	6.04214	1.5208e-09	4.20857e-08
ENSG00000099814	CEP170B	36.4835	38.0502	3.54102	1.30229	490.298	3.94521	0.653567	6.03642	1.57572e-09	4.35249e-08
ENSG00000179134	SAMD4B	22.399	26.9733	9.43305	9.00651	468.002	1.41913	0.235143	6.0352	1.58766e-09	4.37736e-08
ENSG00000188522	FAM83G	10.2046	10.1104	2.87522	1.77947	167.601	2.12813	0.352742	6.03312	1.60821e-09	4.42585e-08
ENSG00000105329	TGFB1	23.9317	34.4514	8.1365	4.11659	196.583	2.25179	0.373318	6.03184	1.62103e-09	4.45291e-08
ENSG00000136802	LRRC8A	37.19	57.2091	17.474	14.1493	562.304	1.5754	0.261283	6.02949	1.64481e-09	4.50991e-08
ENSG00000101152	DNAJC5	39.0686	35.2331	15.1804	12.6227	467.305	1.4197	0.235838	6.0198	1.74628e-09	4.77937e-08
ENSG00000140464	PML	18.8261	14.7983	6.75623	4.80572	490.479	1.54282	0.256669	6.01094	1.8445e-09	5.03893e-08
ENSG00000215908	CROCCP2	12.1361	8.75158	2.19703	1.67514	118.897	2.43717	0.405796	6.0059	1.90275e-09	5.18857e-08
ENSG00000167173	C15orf39	8.78701	6.32085	0.8277	1.22512	85.3602	2.88107	0.479874	6.00381	1.92742e-09	5.24625e-08
ENSG00000105221	AKT2	11.3349	12.2495	4.7794	3.97275	440.469	1.42984	0.23856	5.99361	2.0523e-09	5.57597e-08
ENSG00000099795	NDUFB7	151.941	105.289	0	0.531907	118.125	8.8832	1.48321	5.98917	2.10915e-09	5.72002e-08
ENSG00000235173	HGH1	20.4661	22.5765	5.11869	3.23261	124.013	2.36699	0.395924	5.97839	2.25348e-09	6.10035e-08
ENSG00000116260	QSOX1	35.3152	32.9489	15.7391	12.1792	764.232	1.29092	0.215943	5.97807	2.25803e-09	6.1016e-08
ENSG00000177732	SOX12	20.8965	17.5822	5.45008	5.03991	194.209	1.8777	0.314538	5.9697	2.37692e-09	6.41123e-08
ENSG00000165458	INPPL1	49.1917	52.3511	23.3505	20.9943	821.518	1.19495	0.200225	5.96804	2.40119e-09	6.465e-08
ENSG00000077463	SIRT6	13.0173	12.1624	1.20205	1.55277	65.7786	3.19098	0.535113	5.96319	2.47365e-09	6.6481e-08
ENSG00000131094	C1QL1	17.7929	16.4216	1.18037	0.186359	46.5403	4.66562	0.783454	5.95519	2.59771e-09	6.96896e-08
ENSG00000162413	KLHL21	16.7406	14.008	5.04953	3.67001	233.307	1.8215	0.306005	5.95253	2.64024e-09	7.07034e-08
ENSG00000132153	DHX30	20.7657	14.4072	5.93514	3.71147	297.304	1.87082	0.314312	5.95212	2.64692e-09	7.07553e-08
ENSG00000141564	RPTOR	20.584	16.3683	7.34825	5.46932	439.195	1.53033	0.257431	5.9446	2.77125e-09	7.39464e-08
ENSG00000143878	RHOB	31.5427	37.1555	8.88392	9.0168	175.582	1.93793	0.32625	5.94002	2.84982e-09	7.5907e-08
ENSG00000252010	SCARNA5	208.887	102.705	518.087	660.904	352.399	-1.90461	0.32132	-5.92745	3.07666e-09	8.18029e-08
ENSG00000185650	ZFP36L1	148.803	167.905	81.2137	65.9034	2050.09	1.10591	0.186603	5.92655	3.09368e-09	8.21092e-08
ENSG00000160285	LSS	31.9223	36.6531	14.9413	10.694	584.1	1.4192	0.239615	5.92282	3.16463e-09	8.38431e-08
ENSG00000099624	ATP5F1D	37.7157	41.044	0.133572	1.13879	154.178	5.94107	1.00389	5.91807	3.25736e-09	8.61469e-08
ENSG00000163931	TKT	32.0808	36.6783	14.1634	6.70845	729.528	1.72045	0.290898	5.91427	3.33359e-09	8.80067e-08
ENSG00000172889	EGFL7	11.4581	11.3391	0	0	50.069	9.08607	1.53662	5.91302	3.35883e-09	8.85164e-08
ENSG00000188483	IER5L	9.61819	12.0692	0	0	50.3438	9.09104	1.53805	5.91074	3.40571e-09	8.95937e-08
ENSG00000173898	SPTBN2	5.97751	6.17835	1.75702	1.06522	164.519	2.10864	0.35681	5.90971	3.42704e-09	8.99961e-08
ENSG00000146083	RNF44	6.59498	8.91267	1.22788	1.06202	85.784	2.75651	0.466639	5.90717	3.48043e-09	9.12375e-08
ENSG00000099804	CDC34	47.584	40.2944	10.7853	12.4706	180.301	1.91946	0.325147	5.90336	3.56178e-09	9.32062e-08
ENSG00000169689	CENPX	20.9206	24.6868	3.13942	1.67285	66.1216	3.2475	0.550248	5.90188	3.59382e-09	9.38798e-08
ENSG00000013810	TACC3	17.9445	15.7602	6.27522	4.93635	314.952	1.59023	0.269552	5.89954	3.6452e-09	9.49929e-08
ENSG00000100994	PYGB	68.0622	63.7775	30.1347	26.1835	718.186	1.22797	0.208153	5.89936	3.64916e-09	9.49929e-08
ENSG00000184371	CSF1	83.035	115.519	42.8984	41.235	1268.36	1.23728	0.210212	5.88585	3.96019e-09	1.0291e-07
ENSG00000104915	STX10	30.8708	24.0794	5.51966	3.48583	98.3909	2.61537	0.444457	5.88442	3.99459e-09	1.03623e-07
ENSG00000112658	SRF	20.8832	20.1851	6.24805	5.11164	190.01	1.85547	0.316022	5.87134	4.32286e-09	1.11944e-07
ENSG00000204463	BAG6	69.2629	72.4782	32.9821	20.4183	887.592	1.40877	0.240281	5.86301	4.54541e-09	1.17503e-07
ENSG00000177943	MAMDC4	4.82825	4.30276	0.218873	0	43.9691	5.41404	0.923915	5.85989	4.63176e-09	1.19528e-07
ENSG00000198858	R3HDM4	23.7551	28.3901	7.41611	5.19675	164.026	2.04705	0.349474	5.85752	4.69819e-09	1.21033e-07
ENSG00000123689	G0S2	445.063	506.959	215.015	220.899	1041.46	1.12598	0.192311	5.855	4.77003e-09	1.22672e-07
ENSG00000136699	SMPD4	26.0279	25.624	10.8756	8.91332	451.313	1.38484	0.236565	5.85395	4.80026e-09	1.23237e-07
ENSG00000182154	MRPL41	49.3402	36.2169	2.58078	0.488952	44.1832	4.82275	0.824035	5.8526	4.83945e-09	1.2403e-07
ENSG00000276180	H4C9	33.7996	16.8509	0.928604	2.63898	60.0963	3.82574	0.653825	5.85133	4.87664e-09	1.24768e-07
ENSG00000205937	RNPS1	24.6238	33.3002	11.9572	9.73259	584.233	1.41529	0.24197	5.84901	4.94521e-09	1.26306e-07
ENSG00000167543	TP53I13	6.4286	4.21469	0.131468	0.249077	43.1537	4.8028	0.822201	5.84139	5.1768e-09	1.31995e-07
ENSG00000165752	STK32C	15.0453	10.5353	2.11373	1.92223	90.1362	2.66947	0.457353	5.83679	5.32162e-09	1.35456e-07
ENSG00000127580	WDR24	7.98625	7.06728	0	0	47.0781	8.99861	1.54251	5.83373	5.42003e-09	1.37726e-07
ENSG00000054148	PHPT1	18.225	21.6427	2.23625	1.94186	60.819	3.25309	0.558694	5.82266	5.79172e-09	1.46921e-07
ENSG00000001617	SEMA3F	23.8011	24.6997	8.52782	4.65832	255.006	1.88061	0.323108	5.82038	5.87136e-09	1.48688e-07
ENSG00000173621	LRFN4	26.6187	13.1852	0.0973124	0	105.51	8.7204	1.49849	5.81947	5.90337e-09	1.49245e-07
ENSG00000100297	MCM5	33.3405	29.8014	13.8877	9.94508	541.473	1.40733	0.24194	5.81685	5.99676e-09	1.5135e-07
ENSG00000181090	EHMT1	8.84047	9.25414	3.89923	2.89854	473.101	1.41275	0.242943	5.81514	6.05825e-09	1.52643e-07
ENSG00000170779	CDCA4	52.2454	37.1137	14.1121	6.85852	231.352	2.09628	0.360791	5.81023	6.23873e-09	1.56926e-07
ENSG00000166165	CKB	12.3284	13.8779	1.63879	0.716501	58.301	3.48166	0.599277	5.80977	6.25584e-09	1.57091e-07
ENSG00000100242	SUN2	9.93999	9.18485	2.12954	2.23657	130.571	2.13191	0.367031	5.80852	6.30281e-09	1.58005e-07
ENSG00000273983	H3C8	73.9362	38.7384	16.9452	9.67846	287.681	2.08689	0.359306	5.8081	6.31842e-09	1.5813e-07
ENSG00000148384	INPP5E	9.54931	10.7746	2.63242	2.36899	148.534	2.02159	0.348594	5.79928	6.66009e-09	1.66402e-07
ENSG00000140406	TLNRD1	6.94545	6.4976	0.802557	0.701776	62.3026	3.16181	0.545323	5.79805	6.70924e-09	1.6735e-07
ENSG00000167526	RPL13	128.502	95.6956	50.3521	45.4164	1059.58	1.22893	0.212007	5.79664	6.76581e-09	1.68479e-07
ENSG00000142949	PTPRF	53.2435	49.1591	25.6319	17.6661	1336.91	1.24263	0.214396	5.79594	6.79377e-09	1.68893e-07
ENSG00000261221	ZNF865	5.9015	5.71668	0.150014	0.142107	40.8596	5.31491	0.918394	5.78719	7.15756e-09	1.77641e-07
ENSG00000106628	POLD2	29.4125	31.2765	10.6503	8.85672	253.826	1.63736	0.282987	5.78598	7.20908e-09	1.78622e-07
ENSG00000161999	JMJD8	13.8688	10.9247	1.60032	0.974556	61.6088	3.27489	0.566293	5.78304	7.33624e-09	1.81472e-07
ENSG00000100401	RANGAP1	69.8505	64.4715	30.2565	15.6337	944.106	1.55047	0.268137	5.78239	7.36453e-09	1.8187e-07
ENSG00000185049	NELFA	8.16826	9.12676	1.60389	0.506453	84.0589	3.04074	0.525909	5.78188	7.38712e-09	1.82126e-07
ENSG00000198276	UCKL1	12.2757	9.81284	1.60341	0.982817	67.3179	3.10135	0.53644	5.78135	7.41026e-09	1.82395e-07
ENSG00000161618	ALDH16A1	8.27925	5.70191	0.589155	0.806148	60.4427	3.32704	0.576094	5.77516	7.68781e-09	1.88915e-07
ENSG00000177548	RABEP2	9.13428	6.70601	1.00179	0.948989	68.5473	3.0262	0.52404	5.77475	7.70693e-09	1.89073e-07
ENSG00000160932	LY6E	14.0674	22.4553	1.70813	3.45195	94.1892	2.81392	0.48734	5.77404	7.73943e-09	1.89559e-07
ENSG00000172270	BSG	208.012	203.571	32.1012	14.4162	1487.2	3.14569	0.545205	5.76974	7.93929e-09	1.94135e-07
ENSG00000167797	CDK2AP2	14.7699	10.2599	0.446365	0	44.0596	5.84555	1.01418	5.76383	8.22259e-09	2.00733e-07
ENSG00000198910	L1CAM	22.305	29.6473	9.50513	9.74797	443.36	1.4293	0.248053	5.76208	8.3084e-09	2.02497e-07
ENSG00000099864	PALM	6.29579	4.43914	0.428099	0.289668	48.1876	3.91151	0.679053	5.76023	8.39973e-09	2.04389e-07
ENSG00000105401	CDC37	65.7885	61.5253	25.083	11.8805	428.061	1.78613	0.310295	5.75622	8.60185e-09	2.08633e-07
ENSG00000214022	REPIN1	40.9095	32.5192	14.6034	11.7525	397.367	1.48109	0.257303	5.75621	8.6021e-09	2.08633e-07
ENSG00000128159	TUBGCP6	11.9602	7.62612	2.37365	2.21169	159.843	2.10025	0.365198	5.751	8.87196e-09	2.14828e-07
ENSG00000175592	FOSL1	78.1961	86.8581	33.1128	21.8668	355.656	1.58614	0.275999	5.74693	9.0881e-09	2.19705e-07
ENSG00000121653	MAPK8IP1	14.5241	17.2462	3.69278	2.76598	114.547	2.29763	0.40024	5.74063	9.43266e-09	2.27666e-07
ENSG00000126603	GLIS2	6.54566	4.05792	0.0645058	0.122212	43.0436	5.82359	1.01512	5.73684	9.64573e-09	2.32432e-07
ENSG00000128524	ATP6V1F	52.4692	45.7849	6.70191	7.09558	73.1378	2.83367	0.494056	5.73552	9.72152e-09	2.33881e-07
ENSG00000130589	HELZ2	4.4303	2.89144	0.67221	0.330183	86.0342	2.87816	0.501838	5.73524	9.73749e-09	2.33888e-07
ENSG00000167772	ANGPTL4	39.1805	21.8785	7.52526	3.33436	152.47	2.49918	0.435808	5.73459	9.77506e-09	2.34154e-07
ENSG00000170638	TRABD	36.9905	32.273	0.857479	0.0902538	189.627	6.20108	1.08136	5.7345	9.77995e-09	2.34154e-07
ENSG00000132481	TRIM47	8.28786	7.51101	0.191036	0.633384	44.7823	4.24897	0.741067	5.73358	9.83305e-09	2.35048e-07
ENSG00000185024	BRF1	4.41214	3.20167	0.79852	0.54031	100.973	2.51412	0.438812	5.72939	1.00791e-08	2.40543e-07
ENSG00000184281	TSSC4	18.11	10.934	2.25952	0.963194	73.4923	3.18347	0.555713	5.72862	1.01253e-08	2.41261e-07
ENSG00000100413	POLR3H	16.9042	19.22	6.55525	5.30416	271.231	1.60613	0.280462	5.72672	1.02392e-08	2.43584e-07
ENSG00000166289	PLEKHF1	8.45889	12.3353	0.261448	0.619169	42.6653	4.54635	0.793967	5.72612	1.02753e-08	2.44056e-07
ENSG00000136717	BIN1	15.9666	15.5175	5.47223	2.86146	234.044	1.92003	0.335879	5.71643	1.08788e-08	2.57979e-07
ENSG00000159314	ARHGAP27	5.63566	5.61195	1.41183	1.03718	122.321	2.20111	0.385179	5.71452	1.10013e-08	2.6047e-07
ENSG00000164086	DUSP7	10.8323	14.5521	3.02046	3.21265	153.533	2.02172	0.353964	5.71166	1.11879e-08	2.64468e-07
ENSG00000104823	ECH1	13.7159	11.9929	1.56528	0.74139	55.2663	3.48692	0.610679	5.7099	1.13041e-08	2.6679e-07
ENSG00000250251	PKD1P6	6.83059	3.9272	0.649251	0.14193	59.5043	3.78237	0.662975	5.70515	1.16243e-08	2.73916e-07
ENSG00000136848	DAB2IP	9.77764	6.41067	2.1723	1.43423	154.757	2.1727	0.381073	5.70155	1.18724e-08	2.7932e-07
ENSG00000171823	FBXL14	12.5851	5.91579	0.111137	0.526397	44.3119	4.8502	0.851729	5.69453	1.23712e-08	2.90598e-07
ENSG00000120437	ACAT2	11.8021	12.5316	34.9465	42.9174	231.02	-1.68042	0.29522	-5.6921	1.25484e-08	2.94295e-07
ENSG00000167994	RAB3IL1	15.0907	16.286	3.20079	0.802611	96.7065	2.97682	0.523032	5.69146	1.25959e-08	2.94946e-07
ENSG00000128342	LIF	68.1908	63.4643	29.8774	18.8194	598.016	1.43622	0.25255	5.68688	1.29378e-08	3.02478e-07
ENSG00000100605	ITPK1	16.7865	18.1441	6.50358	4.90349	269.509	1.61464	0.284051	5.68432	1.31334e-08	3.0657e-07
ENSG00000161996	WDR90	3.90032	4.31243	0.741455	0.162087	82.2585	3.1919	0.56182	5.68137	1.33621e-08	3.1142e-07
ENSG00000125912	NCLN	76.8758	64.24	4.31717	1.15873	524.246	4.68943	0.8256	5.68003	1.34675e-08	3.13387e-07
ENSG00000011009	LYPLA2	33.8826	31.2888	8.32389	7.88517	140.882	2.00888	0.353843	5.67732	1.36823e-08	3.1789e-07
ENSG00000126457	PRMT1	43.6626	56.4525	21.7974	16.0204	566.652	1.40322	0.247282	5.67458	1.3903e-08	3.22515e-07
ENSG00000113504	SLC12A7	9.16093	6.47663	1.55105	0.521365	91.081	2.92531	0.51565	5.67306	1.40271e-08	3.24889e-07
ENSG00000162910	MRPL55	19.0909	22.3523	3.66346	2.26328	76.5268	2.8071	0.494971	5.67124	1.41766e-08	3.27841e-07
ENSG00000063241	ISOC2	7.06575	6.43071	0.817795	0.129115	54.5355	3.84831	0.678817	5.66914	1.43517e-08	3.31377e-07
ENSG00000197226	TBC1D9B	22.8343	25.2457	11.3113	8.60681	668.256	1.27111	0.224533	5.66111	1.50396e-08	3.46724e-07
ENSG00000065054	SLC9A3R2	7.16204	6.40839	0	0	40.8706	8.7945	1.55584	5.65259	1.58047e-08	3.63801e-07
ENSG00000127948	POR	12.284	12.2102	3.6295	1.74265	154.572	2.19204	0.388613	5.64068	1.69378e-08	3.89282e-07
ENSG00000130733	YIPF2	11.3166	7.64938	0	0	40.9072	8.79907	1.56078	5.63759	1.72444e-08	3.95119e-07
ENSG00000170412	GPRC5C	6.39163	6.36728	1.43543	0.830972	96.9657	2.49638	0.442811	5.63759	1.72448e-08	3.95119e-07
ENSG00000116649	SRM	52.3657	58.5229	18.5571	8.11341	223.171	2.05747	0.365033	5.63641	1.7363e-08	3.9722e-07
ENSG00000126934	MAP2K2	88.1626	104.251	16.0284	7.40133	966.775	3.03815	0.539621	5.63016	1.80044e-08	4.11261e-07
ENSG00000101191	DIDO1	18.0432	16.8535	7.93808	6.83414	565.133	1.24123	0.220653	5.62529	1.852e-08	4.22391e-07
ENSG00000111321	LTBR	13.1796	17.0158	4.68846	1.98935	194.279	2.17766	0.387158	5.62474	1.85787e-08	4.23085e-07
ENSG00000110057	UNC93B1	24.1757	11.9221	3.82301	1.20717	124.571	2.85307	0.507304	5.62398	1.86603e-08	4.23751e-07
ENSG00000130640	TUBGCP2	19.4576	17.4697	7.37641	5.87848	330.857	1.48012	0.263182	5.62394	1.86648e-08	4.23751e-07
ENSG00000090975	PITPNM2	9.52434	9.16379	3.08241	1.95698	186.193	1.89314	0.336765	5.62153	1.8927e-08	4.2905e-07
ENSG00000104529	EEF1D	11.174	12.4235	4.22292	2.24262	241.807	1.86884	0.332492	5.6207	1.90181e-08	4.30461e-07
ENSG00000103126	AXIN1	11.1076	10.9937	3.58714	2.0766	179.253	1.96665	0.35026	5.61483	1.96759e-08	4.44674e-07
ENSG00000141867	BRD4	32.0205	33.8685	16.569	14.2367	1001.63	1.09668	0.195436	5.61147	2.00614e-08	4.52701e-07
ENSG00000170604	IRF2BP1	15.8652	12.3338	2.25243	1.45991	69.2662	2.93197	0.52259	5.61046	2.01785e-08	4.54656e-07
ENSG00000130881	LRP3	4.21456	4.41866	0	0	39.534	8.74451	1.55883	5.60965	2.0274e-08	4.5612e-07
ENSG00000100345	MYH9	214.57	238.838	123.412	83.1767	5036.63	1.13403	0.202356	5.60416	2.09273e-08	4.69689e-07
ENSG00000156860	FBRS	13.6871	10.025	3.70611	2.20903	183.078	2.00844	0.358391	5.60405	2.09402e-08	4.69689e-07
ENSG00000112096	SOD2	58.218	62.0117	106.807	119.041	5378.68	-0.909818	0.162395	-5.60249	2.1129e-08	4.73213e-07
ENSG00000168397	ATG4B	19.6334	15.4937	6.2452	5.31587	265.469	1.60668	0.286879	5.60054	2.13683e-08	4.77855e-07
ENSG00000114650	SCAP	25.1876	24.5053	9.74591	9.63955	372.069	1.35844	0.2426	5.59948	2.14994e-08	4.80067e-07
ENSG00000204673	AKT1S1	11.6664	18.7505	3.82246	4.06742	188.248	1.94135	0.347042	5.59399	2.21904e-08	4.94757e-07
ENSG00000068001	HYAL2	7.09494	6.65841	0.951289	0.450575	57.392	3.30153	0.59029	5.59307	2.23092e-08	4.96663e-07
ENSG00000112655	PTK7	22.0524	20.9921	9.32805	5.51088	445.493	1.53798	0.275312	5.58631	2.31944e-08	5.15601e-07
ENSG00000148296	SURF6	10.5592	9.30362	1.63337	1.9341	88.5888	2.47785	0.444183	5.57844	2.42688e-08	5.38681e-07
ENSG00000186350	RXRA	5.26762	3.28	0.895464	0.282756	100.613	2.86892	0.514379	5.57745	2.44066e-08	5.40934e-07
ENSG00000171813	PWWP2B	10.5982	14.9651	0.794418	1.93512	64.1502	3.21643	0.576725	5.57706	2.44616e-08	5.41349e-07
ENSG00000140320	BAHD1	13.256	16.807	4.74118	2.97679	176.343	1.96088	0.352178	5.56787	2.57866e-08	5.69826e-07
ENSG00000175866	BAIAP2	7.40745	7.59475	2.10236	2.18517	169.991	1.80641	0.324584	5.56531	2.6168e-08	5.77399e-07
ENSG00000127054	INTS11	15.0022	14.995	5.6673	5.09151	286.827	1.47969	0.266505	5.55221	2.82076e-08	6.21485e-07
ENSG00000277224	H2BC7	43.7722	30.6899	7.5352	4.7587	88.8791	2.60596	0.469424	5.55139	2.83407e-08	6.23495e-07
ENSG00000132471	WBP2	19.3521	24.0304	7.9566	6.32495	266.678	1.60122	0.288468	5.55077	2.84412e-08	6.24785e-07
ENSG00000103197	TSC2	6.30527	4.9208	2.01023	1.30919	238.324	1.76192	0.317745	5.54509	2.93805e-08	6.44469e-07
ENSG00000103260	METRN	7.72435	4.82718	0	0.231421	40.3932	5.73597	1.03461	5.54411	2.95458e-08	6.47144e-07
ENSG00000127184	COX7C	36.6845	30.2694	79.9448	94.6641	407.422	-1.3783	0.248733	-5.54129	3.00258e-08	6.56694e-07
ENSG00000101940	WDR13	10.3543	7.89436	2.59495	1.08449	147.862	2.31629	0.418396	5.53612	3.09252e-08	6.75374e-07
ENSG00000105248	YJU2	23.1752	19.8267	3.78206	1.70606	69.2815	2.9777	0.538192	5.53279	3.15186e-08	6.87326e-07
ENSG00000178188	SH2B1	7.57434	7.57862	1.93402	1.27449	112.377	2.24192	0.405325	5.53118	3.18092e-08	6.92651e-07
ENSG00000141934	PLPP2	23.048	25.8017	10.5344	7.77067	400.249	1.41579	0.256142	5.52736	3.25077e-08	7.0683e-07
ENSG00000228594	FNDC10	11.7518	8.72613	0	0	37.2572	8.66323	1.56843	5.52352	3.32278e-08	7.21435e-07
ENSG00000130066	SAT1	16.9781	17.8945	45.9384	51.4915	283.093	-1.48412	0.26882	-5.52087	3.37316e-08	7.3131e-07
ENSG00000069011	PITX1	4.94152	7.81316	0.0872758	0.330703	38.8377	4.90994	0.890025	5.51663	3.45564e-08	7.48104e-07
ENSG00000161202	DVL3	34.946	29.2372	14.3004	10.4309	479.977	1.37815	0.250043	5.51168	3.55424e-08	7.68335e-07
ENSG00000136720	HS6ST1	9.4148	9.13293	2.11382	1.25865	93.3941	2.46292	0.447102	5.50862	3.61652e-08	7.80665e-07
ENSG00000173653	RCE1	22.1555	22.8877	6.70677	4.64643	144.973	1.98953	0.361285	5.50682	3.65372e-08	7.87555e-07
ENSG00000089351	GRAMD1A	13.2714	13.8223	4.39837	3.40028	177.596	1.79724	0.326505	5.50448	3.70262e-08	7.96946e-07
ENSG00000169047	IRS1	4.43871	3.76088	0.392368	0.829151	80.3202	2.74419	0.498957	5.49986	3.80098e-08	8.16937e-07
ENSG00000174516	PELI3	20.03	20.8275	6.35086	2.60941	167.534	2.19191	0.398706	5.49756	3.85072e-08	8.26436e-07
ENSG00000117411	B4GALT2	27.5237	32.854	11.3089	6.78985	253.56	1.73799	0.316288	5.49496	3.90791e-08	8.37505e-07
ENSG00000143761	ARF1	139.295	124.831	67.9364	56.463	1091.93	1.08722	0.197937	5.49275	3.95714e-08	8.46839e-07
ENSG00000106348	IMPDH1	38.6049	31.8561	13.8635	9.94675	295.71	1.56834	0.285591	5.49158	3.98357e-08	8.50057e-07
ENSG00000162585	FAAP20	3.48053	3.8286	0.330235	0.729935	78.2568	2.77907	0.506049	5.49171	3.98052e-08	8.50057e-07
ENSG00000173456	RNF26	44.0515	40.7425	16.5152	11.9636	270.027	1.57609	0.287034	5.49094	3.99792e-08	8.51899e-07
ENSG00000127220	ABHD8	17.8798	10.758	1.38947	1.71111	58.7772	3.2121	0.585129	5.48956	4.02928e-08	8.57357e-07
ENSG00000058453	CROCC	2.58849	3.84915	0.372331	0.256514	53.7206	3.35373	0.611542	5.48405	4.15688e-08	8.82998e-07
ENSG00000198720	ANKRD13B	11.437	18.4789	3.48739	3.23751	135.179	2.14795	0.391686	5.48385	4.16162e-08	8.82998e-07
ENSG00000140682	TGFB1I1	17.0892	13.1161	4.55915	4.10818	179.907	1.80505	0.329493	5.47827	4.29504e-08	9.08722e-07
ENSG00000196154	S100A4	369.399	257.389	659.871	731.881	1635.68	-1.148	0.209548	-5.47849	4.28972e-08	9.08722e-07
ENSG00000204388	HSPA1B	19.746	22.2353	5.25139	3.73096	109.879	2.22483	0.406204	5.47712	4.32316e-08	9.13375e-07
ENSG00000141577	CEP131	7.79751	5.95616	0.757447	0.57402	51.2473	3.37508	0.616669	5.47309	4.42262e-08	9.33066e-07
ENSG00000273703	H2BC14	95.8144	54.3573	7.70265	10.945	67.6764	3.01383	0.551117	5.46859	4.53626e-08	9.5569e-07
ENSG00000108840	HDAC5	5.68324	5.48609	0.985834	1.08329	86.3868	2.43236	0.444902	5.46718	4.5726e-08	9.61988e-07
ENSG00000167900	TK1	78.4198	50.8194	22.1436	10.334	255.576	1.9976	0.365665	5.46294	4.68314e-08	9.83856e-07
ENSG00000116337	AMPD2	7.63658	9.59572	2.68877	2.00581	167.875	1.87438	0.343808	5.45183	4.9853e-08	1.04586e-06
ENSG00000177469	CAVIN1	228.008	243.704	125.21	77.1608	2061.34	1.22104	0.224018	5.45065	5.01873e-08	1.0514e-06
ENSG00000104852	SNRNP70	42.5374	37.009	17.5086	14.8239	448.884	1.30071	0.238663	5.45	5.03706e-08	1.05376e-06
ENSG00000130706	ADRM1	39.9091	34.7809	12.2013	9.16683	176.247	1.80851	0.331907	5.44885	5.06956e-08	1.05907e-06
ENSG00000171159	C9orf16	13.6304	11.6522	0.726929	0.172154	37.0715	4.83252	0.887285	5.44641	5.13955e-08	1.07219e-06
ENSG00000125755	SYMPK	16.7788	15.3207	6.81698	3.70168	384.48	1.61167	0.296409	5.43732	5.40891e-08	1.12681e-06
ENSG00000185838	GNB1L	3.95072	2.39193	0.128947	0	38.7432	5.65699	1.04055	5.43654	5.43241e-08	1.13012e-06
ENSG00000140961	OSGIN1	7.51145	6.14632	1.18907	0.2048	71.6592	3.30436	0.608155	5.43341	5.52871e-08	1.14855e-06
ENSG00000169223	LMAN2	55.6307	50.9589	19.2602	8.00682	248.581	1.96987	0.363253	5.42287	5.86491e-08	1.2167e-06
ENSG00000142910	TINAGL1	17.8605	20.0255	6.99671	4.5264	223.507	1.71738	0.316867	5.41988	5.96376e-08	1.23549e-06
ENSG00000156508	EEF1A1	889.219	761.955	1429.69	1671.34	22282.8	-0.909134	0.167758	-5.41932	5.9827e-08	1.2377e-06
ENSG00000168298	H1-4	229.593	142.227	15.2683	5.06224	264.361	4.19584	0.774298	5.4189	5.99661e-08	1.23886e-06
ENSG00000105373	NOP53	12.7126	14.1485	3.38992	4.06758	156.302	1.84638	0.341121	5.41268	6.20891e-08	1.28094e-06
ENSG00000130305	NSUN5	11.0643	11.9559	1.69166	2.19289	77.7577	2.56415	0.473853	5.41128	6.25746e-08	1.28917e-06
ENSG00000197903	H2BC12	710.426	725.367	112.879	47.1409	676.637	3.16621	0.58565	5.40632	6.43342e-08	1.3236e-06
ENSG00000148334	PTGES2	40.9337	35.3151	14.0301	8.03871	223.597	1.7921	0.331542	5.40535	6.46827e-08	1.32894e-06
ENSG00000155366	RHOC	53.0869	40.541	20.3168	13.8486	438.628	1.45746	0.269708	5.40384	6.52289e-08	1.33831e-06
ENSG00000141858	SAMD1	44.5635	45.922	16.6236	8.18372	226.649	1.86887	0.346525	5.39318	6.92204e-08	1.41826e-06
ENSG00000263740	RN7SL4P	149.758	83.7708	6.1099	18.3283	65.186	3.25498	0.60361	5.39252	6.94765e-08	1.42155e-06
ENSG00000197837	H4-16	16.9654	11.4185	2.44704	0.551921	69.3016	3.25541	0.603907	5.39058	7.02312e-08	1.43503e-06
ENSG00000131584	ACAP3	2.05493	2.71301	0.0345014	0.0653659	36.3054	5.56394	1.03287	5.38688	7.16929e-08	1.46289e-06
ENSG00000127511	SIN3B	19.9324	23.684	9.82292	6.97079	454.177	1.37623	0.255627	5.38373	7.29597e-08	1.4867e-06
ENSG00000144579	CTDSP1	21.7762	17.9902	7.11766	5.05689	210.312	1.71127	0.318167	5.37853	7.50958e-08	1.52814e-06
ENSG00000125844	RRBP1	21.2348	22.3361	9.33919	7.78695	362.904	1.34712	0.250701	5.3734	7.7267e-08	1.57018e-06
ENSG00000162062	TEDC2	8.68678	5.86981	0.210957	0.0999193	36.2699	5.56527	1.03616	5.37103	7.82878e-08	1.58876e-06
ENSG00000187954	CYHR1	5.43937	3.9732	1.07429	0.668756	93.5216	2.43979	0.454524	5.3678	7.97051e-08	1.61533e-06
ENSG00000204389	HSPA1A	33.3544	43.2352	12.7459	11.1271	206.875	1.67898	0.313009	5.364	8.13978e-08	1.6474e-06
ENSG00000119669	IRF2BPL	18.9291	14.3936	4.97548	3.75693	150.075	1.93687	0.361108	5.36369	8.1537e-08	1.64798e-06
ENSG00000179041	RRS1	21.4471	23.0305	4.54098	2.48172	75.8765	2.66601	0.497164	5.36243	8.21102e-08	1.65731e-06
ENSG00000141456	PELP1	14.509	13.3719	4.65883	4.54309	208.915	1.60052	0.298819	5.35616	8.5011e-08	1.71355e-06
ENSG00000149761	NUDT22	8.0141	7.12966	0.726587	0.994199	53.7531	3.1366	0.585814	5.35425	8.59103e-08	1.72934e-06
ENSG00000164403	SHROOM1	10.7947	10.5243	2.17487	2.38215	97.9692	2.22582	0.416146	5.34866	8.861e-08	1.78128e-06
ENSG00000103168	TAF1C	10.6545	8.21062	2.42391	1.68385	109.745	2.20474	0.413786	5.3282	9.91911e-08	1.9913e-06
ENSG00000196924	FLNA	611.865	550.693	139.927	72.9208	12537.8	2.44945	0.460127	5.32342	1.01835e-07	2.04163e-06
ENSG00000104881	PPP1R13L	14.7613	9.10712	2.80807	2.66006	126.349	2.1321	0.400553	5.3229	1.02127e-07	2.04472e-06
ENSG00000064490	RFXANK	19.9447	26.5703	6.36092	4.32028	122.63	2.12083	0.398544	5.32144	1.02948e-07	2.0584e-06
ENSG00000196700	ZNF512B	7.56987	7.22947	1.65719	1.33199	91.1497	2.30974	0.434217	5.31932	1.04155e-07	2.07975e-06
ENSG00000247596	TWF2	17.2091	8.87415	0.873266	0.661791	40.6906	4.09785	0.77057	5.31795	1.04943e-07	2.09269e-06
ENSG00000221968	FADS3	17.0565	14.666	5.77515	2.75799	217.032	1.89802	0.357123	5.31476	1.06799e-07	2.12686e-06
ENSG00000007080	CCDC124	42.689	50.7603	2.17028	0.342649	136.533	5.22396	0.983906	5.30941	1.0998e-07	2.18728e-06
ENSG00000129925	PGAP6	34.5207	44.7296	4.07051	1.34959	321.15	3.8715	0.729457	5.30738	1.11212e-07	2.20884e-06
ENSG00000197879	MYO1C	34.4384	32.2169	16.394	10.8272	627.704	1.29321	0.243696	5.30665	1.11659e-07	2.21477e-06
ENSG00000158555	GDPD5	11.1059	9.35603	3.82139	2.98792	231.382	1.59042	0.299764	5.30556	1.12328e-07	2.22508e-06
ENSG00000121680	PEX16	10.6824	9.14864	0.995043	1.50816	57.7569	2.98483	0.563511	5.29685	1.17817e-07	2.33072e-06
ENSG00000162522	KIAA1522	27.9234	26.2602	11.5271	11.0614	395.885	1.26313	0.238568	5.29464	1.19251e-07	2.35595e-06
ENSG00000104524	PYCR3	9.40206	5.52446	1.06553	0.360489	55.2868	3.40201	0.642592	5.2942	1.1954e-07	2.35855e-06
ENSG00000096433	ITPR3	70.6542	61.1587	35.2145	22.46	1602.01	1.19332	0.225429	5.29353	1.19975e-07	2.36089e-06
ENSG00000173801	JUP	8.22424	9.33914	1.76279	0.28791	83.0309	3.10586	0.586707	5.29372	1.19853e-07	2.36089e-06
ENSG00000157240	FZD1	15.0594	17.396	5.53398	6.10914	260.414	1.47674	0.279163	5.28988	1.22393e-07	2.4053e-06
ENSG00000063176	SPHK2	4.37447	2.96346	0.299953	0.189429	40.2888	3.91651	0.740535	5.28876	1.23146e-07	2.41689e-06
ENSG00000153443	UBALD1	10.5187	10.019	0.0836545	0	63.4311	7.97852	1.50874	5.28819	1.23535e-07	2.42134e-06
ENSG00000147799	ARHGAP39	5.24213	3.86614	0.430201	0.0582181	40.1811	4.24194	0.803342	5.28036	1.28928e-07	2.52374e-06
ENSG00000233822	H2BC15	9.5181	7.09981	1.97453	0.883274	91.3703	2.54754	0.482724	5.27744	1.31003e-07	2.561e-06
ENSG00000104904	OAZ1	114.753	101.008	55.4295	36.1924	904.696	1.23692	0.2344	5.27696	1.31343e-07	2.56429e-06
ENSG00000204394	VARS1	43.352	37.5779	18.9029	17.5679	591.312	1.15149	0.218235	5.27635	1.3178e-07	2.56945e-06
ENSG00000174917	MICOS13	44.9577	21.9431	6.52165	5.40568	99.5286	2.49631	0.473921	5.26735	1.3841e-07	2.69521e-06
ENSG00000186193	SAPCD2	12.1045	10.5766	2.67795	1.56685	87.9672	2.42274	0.46024	5.26407	1.409e-07	2.7401e-06
ENSG00000198517	MAFK	5.337	4.39028	0.0672043	0.0636623	37.7461	6.21935	1.18158	5.2636	1.4126e-07	2.74353e-06
ENSG00000196535	MYO18A	5.44634	5.555	1.9565	1.11581	181.395	1.84219	0.350109	5.26175	1.42693e-07	2.76776e-06
ENSG00000171148	TADA3	14.1905	13.4758	3.68941	3.56217	126.639	1.93273	0.367782	5.25509	1.47954e-07	2.86609e-06
ENSG00000099875	MKNK2	55.2125	87.0086	11.9103	5.99554	716.122	2.98974	0.569069	5.25374	1.49045e-07	2.88347e-06
ENSG00000071082	RPL31	12.0974	10.2614	27.6665	28.2575	353.852	-1.31817	0.25094	-5.25293	1.49699e-07	2.89236e-06
ENSG00000101181	MTG2	12.0009	7.60463	2.19146	1.9667	106.032	2.24364	0.427315	5.25056	1.51638e-07	2.92605e-06
ENSG00000142546	NOSIP	24.3737	23.0535	7.58222	9.21659	246.301	1.49738	0.28542	5.24623	1.55242e-07	2.99172e-06
ENSG00000178605	GTPBP6	8.19776	6.49836	0.202701	0	37.8268	6.21661	1.18569	5.24305	1.57948e-07	3.03994e-06
ENSG00000109089	CDR2L	23.9258	28.5719	9.59999	7.24302	210.024	1.63892	0.312629	5.24238	1.58517e-07	3.04695e-06
ENSG00000160789	LMNA	58.3607	54.943	10.8011	4.854	900.17	2.85601	0.544839	5.24192	1.58912e-07	3.05063e-06
ENSG00000099812	MISP	22.9787	25.9758	7.96371	3.53325	154.309	2.09205	0.399598	5.23539	1.64637e-07	3.15647e-06
ENSG00000144381	HSPD1	84.6495	93.1682	157.087	192.704	1863.35	-0.976988	0.186627	-5.23497	1.65013e-07	3.15836e-06
ENSG00000198026	ZNF335	8.13891	8.14017	2.50834	1.43322	130.684	2.04877	0.391374	5.2348	1.65159e-07	3.15836e-06
ENSG00000158747	NBL1	26.8428	30.2497	10.3677	4.45673	212.406	1.94684	0.372007	5.23334	1.66475e-07	3.17944e-06
ENSG00000128309	MPST	9.4108	10.2682	2.48855	3.03093	145.911	1.83185	0.350221	5.23057	1.68991e-07	3.22336e-06
ENSG00000160972	PPP1R16A	3.59042	2.81927	0	0	29.7252	8.33678	1.59517	5.22625	1.7298e-07	3.29523e-06
ENSG00000131462	TUBG1	65.6806	57.3499	26.9465	16.7811	343.964	1.49487	0.286425	5.21906	1.7983e-07	3.42136e-06
ENSG00000197858	GPAA1	34.6074	37.2536	1.83845	0.348311	207.283	5.04273	0.966827	5.21575	1.83076e-07	3.47869e-06
ENSG00000179632	MAF1	43.3553	58.0866	18.783	17.793	285.51	1.46846	0.281593	5.21483	1.83988e-07	3.49155e-06
ENSG00000173153	ESRRA	16.8604	14.9815	4.25692	2.56617	102.837	2.22674	0.427157	5.21293	1.85883e-07	3.52304e-06
ENSG00000197586	ENTPD6	15.2602	16.1204	6.25747	4.30715	239.758	1.57126	0.301911	5.2044	1.94625e-07	3.68404e-06
ENSG00000168066	SF1	57.0355	56.4721	29.7788	25.1596	861.687	1.04728	0.201275	5.20322	1.95862e-07	3.70277e-06
ENSG00000147813	NAPRT	7.55254	4.61157	0	0	29.5603	8.3316	1.60228	5.19984	1.99463e-07	3.76607e-06
ENSG00000122390	NAA60	11.2415	10.3848	3.71979	1.66506	170.036	2.00943	0.386905	5.1936	2.06267e-07	3.88961e-06
ENSG00000197122	SRC	11.6887	13.7361	4.54174	3.02921	183.204	1.74727	0.336832	5.18737	2.13282e-07	4.0168e-06
ENSG00000133275	CSNK1G2	52.0537	51.8069	2.62188	0.526843	346.575	5.04641	0.973203	5.18536	2.15601e-07	4.05537e-06
ENSG00000104884	ERCC2	11.233	12.5083	3.9588	1.63242	162.061	2.0883	0.402961	5.18238	2.19072e-07	4.11546e-06
ENSG00000100263	RHBDD3	13.3405	8.85201	2.00469	1.04447	64.7999	2.87327	0.554658	5.18025	2.21587e-07	4.15747e-06
ENSG00000038358	EDC4	40.6528	31.8434	16.8304	14.3676	545.371	1.21897	0.235397	5.17835	2.23854e-07	4.19473e-06
ENSG00000103485	QPRT	80.5537	58.4628	32.4893	25.9052	622.283	1.25409	0.242293	5.17592	2.26791e-07	4.24443e-06
ENSG00000100280	AP1B1	27.4431	27.1441	12.9619	9.01852	440.807	1.31331	0.253944	5.17166	2.32024e-07	4.33693e-06
ENSG00000102901	CENPT	12.2545	18.6845	4.45828	4.82663	195.016	1.73126	0.334976	5.16833	2.362e-07	4.40394e-06
ENSG00000125611	CHCHD5	5.05367	6.86423	0.639326	0.227111	41.1642	3.78773	0.732872	5.16833	2.36191e-07	4.40394e-06
ENSG00000203814	H2BC18	38.1516	26.6082	11.5612	9.88339	235.996	1.59911	0.309421	5.16805	2.36543e-07	4.40484e-06
ENSG00000063244	U2AF2	41.9674	38.3195	18.3191	11.1311	386.899	1.44884	0.280411	5.16683	2.38095e-07	4.42269e-06
ENSG00000065057	NTHL1	8.90842	6.43084	0.370868	0.117107	32.9443	4.99328	0.966377	5.16702	2.37861e-07	4.42269e-06
ENSG00000185567	AHNAK2	46.805	35.8234	22.2888	16.5096	1954.18	1.09168	0.211303	5.16643	2.38608e-07	4.42672e-06
ENSG00000180891	CUEDC1	10.9939	9.87757	3.07508	2.46099	128.166	1.91727	0.371478	5.16119	2.45388e-07	4.54685e-06
ENSG00000140691	ARMC5	4.0633	3.8013	0.379229	0.256601	40.3749	3.63362	0.704122	5.16049	2.46304e-07	4.55816e-06
ENSG00000070404	FSTL3	23.8881	19.2912	6.63601	5.34801	143.315	1.85319	0.359154	5.15989	2.47095e-07	4.56713e-06
ENSG00000172732	MUS81	11.4744	9.40563	3.08785	1.93265	120.869	2.06108	0.400103	5.15137	2.58588e-07	4.77363e-06
ENSG00000105699	LSR	10.9083	6.10681	1.03019	0.292768	45.8046	3.70197	0.718895	5.14952	2.61151e-07	4.81499e-06
ENSG00000109062	SLC9A3R1	29.0872	57.9541	12.2011	11.923	222.725	1.84549	0.358498	5.14783	2.63518e-07	4.85263e-06
ENSG00000157350	ST3GAL2	8.68156	7.49584	2.74355	2.39454	177.929	1.65732	0.322663	5.13638	2.80074e-07	5.15115e-06
ENSG00000225190	PLEKHM1	26.1013	23.892	12.4287	9.92436	572.174	1.16258	0.226397	5.13513	2.81948e-07	5.17923e-06
ENSG00000160209	PDXK	76.1404	61.6882	38.2313	27.7356	2079.45	1.06393	0.207261	5.13327	2.8475e-07	5.22428e-06
ENSG00000025770	NCAPH2	14.4157	11.6548	3.77273	2.99951	125.443	1.94885	0.379975	5.12888	2.91472e-07	5.34103e-06
ENSG00000126391	FRMD8	25.0804	19.2024	8.04718	6.15438	203.844	1.64497	0.32111	5.12276	3.01099e-07	5.51067e-06
ENSG00000169683	LRRC45	6.25341	7.86749	0.917135	0.631852	48.3614	3.18836	0.622542	5.12151	3.03093e-07	5.53358e-06
ENSG00000172081	MOB3A	24.6739	20.1655	8.04458	7.27731	213.605	1.55225	0.303074	5.12169	3.02813e-07	5.53358e-06
ENSG00000160703	NLRX1	13.785	10.8615	3.95268	2.03264	139.59	2.0473	0.399822	5.12052	3.04697e-07	5.55606e-06
ENSG00000079805	DNM2	29.5608	26.5203	15.0168	10.7748	942.768	1.12172	0.219115	5.11933	3.06627e-07	5.58443e-06
ENSG00000133069	TMCC2	3.22498	4.43192	0.412784	0.195514	41.2187	3.6568	0.714569	5.11749	3.09631e-07	5.63227e-06
ENSG00000130508	PXDN	21.4304	27.1612	12.0524	8.73969	669.57	1.22357	0.239203	5.11517	3.13457e-07	5.69492e-06
ENSG00000054967	RELT	7.9974	6.05011	1.69939	1.10388	89.3036	2.33139	0.456015	5.11252	3.17897e-07	5.76856e-06
ENSG00000097007	ABL1	46.6776	49.4016	25.2976	22.099	862.504	1.01921	0.19952	5.10834	3.24997e-07	5.89022e-06
ENSG00000197774	EME2	3.59789	3.53171	0.534526	0.116851	48.6948	3.46368	0.67906	5.1007	3.384e-07	6.12378e-06
ENSG00000274997	H2AC12	464.019	303.776	12.4894	1.86808	306.18	5.74501	1.12635	5.10053	3.38705e-07	6.12378e-06
ENSG00000148926	ADM	30.5924	31.2617	10.2073	8.93489	161.308	1.69239	0.331849	5.09988	3.39877e-07	6.13753e-06
ENSG00000167977	KCTD5	21.4211	25.7582	8.46332	4.81035	174.612	1.82962	0.359113	5.09483	3.49058e-07	6.29571e-06
ENSG00000087088	BAX	23.3103	23.1789	5.57378	7.15001	131.215	1.86824	0.366905	5.09189	3.54506e-07	6.38624e-06
ENSG00000090020	SLC9A1	13.1573	9.56207	3.39439	3.21548	155.636	1.78572	0.350907	5.08886	3.60226e-07	6.47027e-06
ENSG00000107263	RAPGEF1	28.5185	42.352	15.9597	13.2084	600.011	1.27838	0.251218	5.08873	3.60471e-07	6.47027e-06
ENSG00000168502	MTCL1	14.4936	14.8351	7.09203	5.30269	452.642	1.24306	0.244273	5.08881	3.60311e-07	6.47027e-06
ENSG00000085644	ZNF213	3.32607	3.10276	0.326424	0.132523	38.0075	3.81818	0.751314	5.082	3.7348e-07	6.69571e-06
ENSG00000147604	RPL7	176.55	130.157	292.504	321.354	2129.06	-0.999076	0.196626	-5.0811	3.7525e-07	6.71935e-06
ENSG00000167395	ZNF646	9.15802	8.50149	2.71355	2.96599	172.629	1.63731	0.322331	5.07958	3.78272e-07	6.76536e-06
ENSG00000132182	NUP210	25.6607	26.6077	13.0499	9.54934	525.548	1.21002	0.238377	5.07608	3.85309e-07	6.88011e-06
ENSG00000182768	NGRN	16.5173	24.6088	5.01315	5.84483	138.751	1.9155	0.377369	5.07593	3.85611e-07	6.88011e-06
ENSG00000158828	PINK1	12.4318	14.0615	4.35097	2.70851	138.904	1.90849	0.376323	5.07141	3.94878e-07	7.03704e-06
ENSG00000134815	DHX34	13.6156	12.7729	2.38752	4.67415	162.232	1.9	0.37534	5.06209	4.14694e-07	7.38136e-06
ENSG00000187961	KLHL17	9.15515	8.75962	0.088302	0	52.4626	7.70317	1.52232	5.06014	4.18945e-07	7.44813e-06
ENSG00000154134	ROBO3	3.60718	3.17554	0.301221	0.407635	44.7982	3.25744	0.644228	5.05635	4.2736e-07	7.58869e-06
ENSG00000160867	FGFR4	5.23529	4.75994	0.499631	0.591622	45.6781	3.19516	0.632275	5.05343	4.33942e-07	7.69641e-06
ENSG00000167645	YIF1B	10.4296	12.1575	3.30743	1.44605	110.61	2.25049	0.445538	5.05118	4.39093e-07	7.76928e-06
ENSG00000169925	BRD3	10.0741	10.9263	2.96695	3.55455	162.312	1.68517	0.333617	5.05121	4.39011e-07	7.76928e-06
ENSG00000147804	SLC39A4	3.41403	3.64731	0.0602977	0.114239	30.879	5.3281	1.05699	5.0408	4.63581e-07	8.19261e-06
ENSG00000198911	SREBF2	54.5507	47.808	26.6769	25.3085	998.967	0.978523	0.194129	5.04058	4.64116e-07	8.19261e-06
ENSG00000039523	RIPOR1	16.7746	14.042	5.84824	5.49772	243.022	1.44411	0.286701	5.03699	4.72906e-07	8.33791e-06
ENSG00000139722	VPS37B	12.7423	19.6738	5.75853	3.83872	202.756	1.75294	0.348406	5.03132	4.87108e-07	8.57816e-06
ENSG00000051128	HOMER3	22.5282	23.6827	8.33966	3.74216	170.869	1.93765	0.38562	5.02477	5.04026e-07	8.86562e-06
ENSG00000127191	TRAF2	18.5031	10.61	3.68845	2.79523	111.752	2.17457	0.432869	5.02362	5.07074e-07	8.90874e-06
ENSG00000103507	BCKDK	24.3535	19.7989	8.0666	6.61279	195.177	1.59222	0.317202	5.01958	5.17837e-07	9.08713e-06
ENSG00000126903	SLC10A3	14.7458	9.3806	1.33691	1.64638	52.1792	3.02015	0.601757	5.01888	5.19729e-07	9.1096e-06
ENSG00000125753	VASP	40.4574	39.8547	18.425	13.5127	340.183	1.33141	0.265345	5.01765	5.23062e-07	9.15727e-06
ENSG00000162066	AMDHD2	7.94322	5.57695	0.0688052	0	50.8206	7.66067	1.52922	5.00954	5.45596e-07	9.54058e-06
ENSG00000064666	CNN2	18.2054	26.3578	7.8402	4.53436	177.53	1.84657	0.368652	5.00899	5.4717e-07	9.5569e-06
ENSG00000179820	MYADM	15.5211	14.7126	5.03235	2.18493	137.879	2.07044	0.414039	5.0006	5.71516e-07	9.97044e-06
ENSG00000205250	E2F4	38.392	29.7121	14.2015	11.3955	288.625	1.41536	0.283275	4.9964	5.84097e-07	1.0178e-05
ENSG00000186834	HEXIM1	31.382	45.4147	15.3309	13.7379	328.724	1.3981	0.279964	4.99386	5.91841e-07	1.03009e-05
ENSG00000205746	AC126755.1	3.21404	1.2819	0	0	26.2032	8.16134	1.63803	4.9824	6.28012e-07	1.09177e-05
ENSG00000168936	TMEM129	8.08613	5.80708	0.960034	0.165352	44.2801	3.64253	0.731597	4.97888	6.3953e-07	1.1105e-05
ENSG00000104142	VPS18	32.0182	32.9232	13.048	13.8436	316.931	1.27142	0.255521	4.97581	6.49754e-07	1.12695e-05
ENSG00000243679	AC018638.5	23.7298	14.9416	0	0	24.9764	8.08826	1.62636	4.97324	6.58441e-07	1.14069e-05
ENSG00000160991	ORAI2	7.00046	6.28218	2.40712	1.2298	160.974	1.87244	0.377313	4.96256	6.95709e-07	1.20385e-05
ENSG00000126767	ELK1	30.2281	28.5558	12.0232	9.46334	233.64	1.45359	0.29305	4.96022	7.04147e-07	1.21704e-05
ENSG00000136877	FPGS	31.5239	32.1723	13.9847	7.45631	286.676	1.57229	0.317069	4.95882	7.09227e-07	1.2244e-05
ENSG00000124074	ENKD1	9.36617	6.54561	0.901774	0.427122	39.3569	3.59366	0.726229	4.94838	7.48352e-07	1.29045e-05
ENSG00000164880	INTS1	25.3136	20.5232	1.75268	0.438572	373.716	4.38857	0.887131	4.94693	7.53941e-07	1.29859e-05
ENSG00000233016	SNHG7	8.17451	4.16099	0.859875	0.814554	58.6952	2.8897	0.584649	4.94263	7.70753e-07	1.32601e-05
ENSG00000103266	STUB1	10.0059	14.1103	0.129596	0	48.1414	7.57358	1.5334	4.93907	7.8496e-07	1.3489e-05
ENSG00000105223	PLD3	8.77436	6.72736	1.7957	0.384109	78.5455	2.83982	0.577327	4.91891	8.70277e-07	1.49379e-05
ENSG00000139725	RHOF	2.17998	2.29304	0	0	23.6825	8.00518	1.62772	4.91804	8.74164e-07	1.49874e-05
ENSG00000179886	TIGD5	4.83228	4.58146	0.77969	0.316541	48.5603	3.10989	0.63321	4.9113	9.04738e-07	1.54938e-05
ENSG00000186501	TMEM222	10.4623	8.93117	2.08054	2.41592	91.5954	2.11026	0.429948	4.90818	9.19239e-07	1.57241e-05
ENSG00000105372	RPS19	110.095	64.2622	35.7602	36.5888	731.393	1.2718	0.259138	4.9078	9.21057e-07	1.57315e-05
ENSG00000123136	DDX39A	40.7916	31.2496	15.6387	13.2667	333.857	1.32088	0.26916	4.90742	9.22838e-07	1.57315e-05
ENSG00000175137	SH3BP5L	17.5201	13.3329	5.98288	3.5795	198.16	1.69463	0.345313	4.90753	9.22298e-07	1.57315e-05
ENSG00000063177	RPL18	76.7998	55.1204	28.5839	30.9139	632.414	1.15118	0.234838	4.90203	9.48526e-07	1.61107e-05
ENSG00000103187	COTL1	74.3605	95.7861	46.1646	40.0696	1484.79	0.979397	0.199779	4.9024	9.46728e-07	1.61107e-05
ENSG00000167642	SPINT2	19.939	12.7214	5.78948	3.91739	184.54	1.75655	0.358319	4.9022	9.47705e-07	1.61107e-05
ENSG00000275023	MLLT6	10.3808	10.2258	4.62465	2.2219	319.251	1.59141	0.324655	4.90185	9.49403e-07	1.61107e-05
ENSG00000166825	ANPEP	146.384	131.772	80.334	53.6384	1717.45	1.05463	0.215285	4.89875	9.64466e-07	1.63477e-05
ENSG00000129667	RHBDF2	7.51441	6.95413	2.12901	0.726047	104.69	2.3467	0.479181	4.89733	9.71488e-07	1.6448e-05
ENSG00000105287	PRKD2	10.708	11.3443	3.69574	2.45589	131.57	1.84293	0.376416	4.89601	9.78042e-07	1.65402e-05
ENSG00000005075	POLR2J	15.6499	10.9964	0	1.05007	32.1464	4.64455	0.948799	4.89519	9.82089e-07	1.65898e-05
ENSG00000173141	MRPL57	23.1477	15.1356	3.49776	4.58779	88.692	2.24746	0.459192	4.89438	9.8618e-07	1.66401e-05
ENSG00000105323	HNRNPUL1	59.9853	72.6726	31.1134	36.1508	1145.83	0.978434	0.200041	4.89117	1.00239e-06	1.68945e-05
ENSG00000185347	TEDC1	3.52874	1.84476	0.179399	0	31.8591	4.93849	1.00985	4.89033	1.00666e-06	1.69474e-05
ENSG00000160392	C19orf47	6.93262	4.92011	0.924318	0.875601	57.0113	2.72458	0.557351	4.88845	1.01635e-06	1.70912e-05
ENSG00000179262	RAD23A	49.781	80.9021	21.8196	27.2615	392.194	1.40851	0.288434	4.88329	1.04329e-06	1.75244e-05
ENSG00000165724	ZMYND19	19.6698	21.726	6.15375	4.16386	105.958	2.00493	0.41088	4.87961	1.06298e-06	1.78351e-05
ENSG00000128274	A4GALT	7.69637	6.60169	0.984049	0.762696	46.1513	3.03752	0.622646	4.87841	1.06946e-06	1.79236e-05
ENSG00000142279	WTIP	2.23927	3.71079	0.662022	0.501703	82.9514	2.34919	0.481754	4.87633	1.08079e-06	1.80932e-05
ENSG00000164919	COX6C	15.4755	12.7303	35.6674	39.3488	239.79	-1.40522	0.288542	-4.87008	1.11555e-06	1.86541e-05
ENSG00000141503	MINK1	13.3687	15.1097	6.22578	4.30564	262.81	1.43489	0.29466	4.86964	1.11804e-06	1.86748e-05
ENSG00000165912	PACSIN3	9.70163	10.1572	1.74463	1.13622	53.663	2.78776	0.572542	4.86908	1.12117e-06	1.87062e-05
ENSG00000150990	DHX37	17.1994	22.3743	8.52208	4.03646	295.932	1.65563	0.340076	4.86842	1.12493e-06	1.87481e-05
ENSG00000183458	AC138932.1	3.22447	4.35954	0.0434172	0	45.2054	7.48269	1.53794	4.8654	1.14226e-06	1.90156e-05
ENSG00000091073	DTX2	7.18492	9.73054	2.14489	1.58032	89.1447	2.18034	0.448989	4.85611	1.19714e-06	1.99069e-05
ENSG00000169174	PCSK9	9.55357	15.4632	4.15547	1.84365	151.728	2.05858	0.424314	4.85154	1.22508e-06	2.03488e-05
ENSG00000107331	ABCA2	5.56694	3.72671	1.25309	0.272032	106.637	2.61578	0.540162	4.84259	1.28158e-06	2.12636e-05
ENSG00000276368	H2AC14	416.262	293.941	18.933	3.58702	298.755	4.98188	1.02951	4.83909	1.30435e-06	2.16174e-05
ENSG00000124782	RREB1	9.25613	11.0158	4.85757	4.10676	432.097	1.17577	0.243076	4.83704	1.31789e-06	2.18176e-05
ENSG00000154832	CXXC1	18.6165	19.858	7.65093	5.27104	190.145	1.57462	0.325592	4.83618	1.32361e-06	2.1888e-05
ENSG00000196576	PLXNB2	60.0502	58.7881	10.7346	4.26308	834.132	2.98669	0.61767	4.83541	1.32872e-06	2.19481e-05
ENSG00000065618	COL17A1	12.99	12.0637	4.94297	4.1124	204.199	1.46991	0.30445	4.8281	1.37845e-06	2.27444e-05
ENSG00000178952	TUFM	79.0257	86.6219	39.9451	36.6814	458.844	1.11137	0.230201	4.82782	1.38036e-06	2.27508e-05
ENSG00000104973	MED25	9.97653	5.43967	1.75949	2.11122	126.929	1.99975	0.414549	4.82391	1.40767e-06	2.31754e-05
ENSG00000100379	KCTD17	20.3767	15.1315	5.28348	3.26857	105.147	2.06002	0.428015	4.81296	1.48712e-06	2.44294e-05
ENSG00000176720	BOK	18.2154	17.2217	4.48363	4.77823	102.613	1.93642	0.402317	4.81317	1.48553e-06	2.44294e-05
ENSG00000176155	CCDC57	8.1449	5.7178	2.42378	2.29603	197.281	1.55903	0.323945	4.81264	1.48953e-06	2.4442e-05
ENSG00000169733	RFNG	9.54438	7.4282	1.86538	1.10441	66.023	2.52163	0.524104	4.81131	1.49944e-06	2.45776e-05
ENSG00000142669	SH3BGRL3	228.205	208.26	101.506	104.277	481.921	1.08571	0.225692	4.81057	1.50499e-06	2.46415e-05
ENSG00000142330	CAPN10	4.47355	4.77668	1.08783	0.648832	70.1697	2.41542	0.502216	4.80952	1.51292e-06	2.47442e-05
ENSG00000176022	B3GALT6	15.1987	13.4743	3.42706	3.14498	84.6836	2.12765	0.442781	4.80519	1.54602e-06	2.52302e-05
ENSG00000179091	CYC1	59.3022	47.9496	22.9549	13.192	241.121	1.57278	0.327304	4.80526	1.54549e-06	2.52302e-05
ENSG00000103275	UBE2I	13.8954	17.6498	7.0746	6.31452	367.732	1.23398	0.256935	4.8027	1.56537e-06	2.5518e-05
ENSG00000143933	CALM2	32.8824	24.4186	52.3616	68.2025	1083.86	-1.07026	0.222908	-4.80133	1.57616e-06	2.5666e-05
ENSG00000109846	CRYAB	29.2979	25.2603	53.3305	58.8207	626.608	-1.03693	0.215983	-4.80097	1.57899e-06	2.5684e-05
ENSG00000128805	ARHGAP22	11.2793	4.39791	1.64034	1.51188	109.29	2.32288	0.483909	4.80024	1.58478e-06	2.57501e-05
ENSG00000103024	NME3	11.0064	6.7905	0	0	22.0283	7.90732	1.64836	4.79709	1.6099e-06	2.61299e-05
ENSG00000090013	BLVRB	19.5831	11.4906	1.48991	2.2935	48.1609	3.04156	0.635034	4.78961	1.67108e-06	2.70933e-05
ENSG00000105298	CACTIN	4.23365	5.74332	0.909089	0.095686	55.9514	3.32028	0.693354	4.78871	1.67854e-06	2.71847e-05
ENSG00000131748	STARD3	40.2	28.2561	16.4267	9.38518	472.539	1.41031	0.294694	4.78569	1.70403e-06	2.75677e-05
ENSG00000185000	DGAT1	10.534	7.82962	2.2543	1.5155	78.3199	2.29075	0.479256	4.7798	1.75469e-06	2.83564e-05
ENSG00000130311	DDA1	13.3699	8.94104	3.33563	2.04459	108.945	2.05921	0.431149	4.77609	1.78733e-06	2.88526e-05
ENSG00000186716	BCR	13.5778	14.2884	6.99812	4.6056	413.622	1.26441	0.264883	4.77344	1.81104e-06	2.92037e-05
ENSG00000164818	DNAAF5	15.7184	12.1156	5.4703	4.98267	234.13	1.41659	0.29704	4.76904	1.85109e-06	2.98174e-05
ENSG00000105447	GRWD1	21.5514	27.3193	11.2111	8.49614	330.545	1.30845	0.274712	4.76297	1.90767e-06	3.06957e-05
ENSG00000007264	MATK	4.96447	3.2495	0.217789	0.27508	30.8617	4.06195	0.853262	4.7605	1.93117e-06	3.10069e-05
ENSG00000099331	MYO9B	21.0723	19.6175	10.5389	6.60793	492.842	1.2482	0.262196	4.76055	1.93069e-06	3.10069e-05
ENSG00000165655	ZNF503	8.40838	8.16414	1.31221	1.24305	52.5124	2.69811	0.566844	4.75989	1.93701e-06	3.10671e-05
ENSG00000130159	ECSIT	27.9516	29.6289	10.715	7.12936	152.151	1.69099	0.355553	4.75594	1.97522e-06	3.1646e-05
ENSG00000148297	MED22	10.8385	9.44333	3.73688	3.10726	168.11	1.56999	0.330186	4.75486	1.98585e-06	3.17821e-05
ENSG00000135486	HNRNPA1	70.7827	74.5673	118.675	158.461	1843.13	-0.931577	0.196072	-4.75121	2.02204e-06	3.23267e-05
ENSG00000175416	CLTB	14.7334	9.80283	1.76795	1.5352	48.6234	2.89989	0.610887	4.74702	2.06434e-06	3.29676e-05
ENSG00000141367	CLTC	81.3136	85.5732	133.349	156.591	4631.54	-0.797117	0.167949	-4.74618	2.07292e-06	3.30692e-05
ENSG00000104960	PTOV1	5.89096	3.23065	0.453477	0.763691	52.7995	2.90954	0.613783	4.74034	2.13361e-06	3.4001e-05
ENSG00000158805	ZNF276	2.75523	5.31284	0.604352	0.610666	59.2881	2.72285	0.574574	4.7389	2.14884e-06	3.42071e-05
ENSG00000172037	LAMB2	15.7022	11.5404	5.55735	2.90166	209.941	1.6921	0.357518	4.73291	2.21322e-06	3.5157e-05
ENSG00000198816	ZNF358	12.7254	9.77023	0	0.136616	40.3819	7.32926	1.54852	4.73307	2.21153e-06	3.5157e-05
ENSG00000142102	PGGHG	3.1023	2.89686	0.17104	0	27.8482	5.16245	1.0913	4.73054	2.23924e-06	3.55324e-05
ENSG00000100083	GGA1	7.43656	5.14101	1.81184	1.77876	126.292	1.81369	0.384039	4.72266	2.3278e-06	3.68985e-05
ENSG00000103174	NAGPA	4.95437	6.49433	1.15034	0.934038	63.5716	2.45481	0.520135	4.71956	2.36351e-06	3.74247e-05
ENSG00000167770	OTUB1	23.5547	16.9586	8.66981	5.65301	250.64	1.50463	0.318842	4.71906	2.36932e-06	3.7477e-05
ENSG00000180902	D2HGDH	8.0271	3.45717	1.02878	0.433136	58.2863	2.98755	0.633122	4.71877	2.3728e-06	3.74923e-05
ENSG00000132510	KDM6B	3.77386	4.30613	0.869175	0.392078	58.0752	2.68289	0.56923	4.71319	2.4387e-06	3.84928e-05
ENSG00000185507	IRF7	9.21795	8.34803	0	0.108947	39.5457	7.29683	1.5485	4.71219	2.45075e-06	3.8642e-05
ENSG00000135046	ANXA1	71.4316	54.5983	113.469	130.878	1412.75	-0.952791	0.202223	-4.71157	2.45811e-06	3.87171e-05
ENSG00000105321	CCDC9	5.08269	4.6136	0.556155	0.0752632	33.4487	3.95825	0.840354	4.71022	2.47452e-06	3.89345e-05
ENSG00000263934	SNORD3A	8.84834	2.07964	44.6952	40.7111	57.6802	-2.894	0.61552	-4.70172	2.57982e-06	4.05486e-05
ENSG00000101294	HM13	54.5553	49.4589	28.1007	28.8596	1208.73	0.869399	0.185016	4.69904	2.61389e-06	4.10349e-05
ENSG00000140548	ZNF710	4.41432	6.75416	1.08059	0.284343	53.7224	3.03603	0.64612	4.69885	2.61626e-06	4.10349e-05
ENSG00000177731	FLII	51.8264	51.8509	29.4308	20.7518	831.354	1.04735	0.223014	4.69634	2.64863e-06	4.14989e-05
ENSG00000127616	SMARCA4	22.2288	23.0513	12.5559	6.93675	869.478	1.21643	0.259058	4.69561	2.65806e-06	4.1603e-05
ENSG00000143373	ZNF687	21.1671	17.872	8.83539	4.22986	282.251	1.58225	0.337056	4.69431	2.67513e-06	4.18263e-05
ENSG00000130193	THEM6	5.74975	5.14891	0.494898	0.0937629	29.8639	4.22824	0.900885	4.69343	2.68667e-06	4.19396e-05
ENSG00000198055	GRK6	12.4211	10.2594	3.58526	2.28597	106.559	1.95452	0.416446	4.69332	2.68801e-06	4.19396e-05
ENSG00000197582	GPX1P1	24.4221	14.9925	0	0	20.4597	7.80083	1.66227	4.69286	2.69407e-06	4.19904e-05
ENSG00000177051	FBXO46	7.70336	7.10967	1.10724	1.21025	51.7542	2.67681	0.570484	4.69217	2.70319e-06	4.20886e-05
ENSG00000130758	MAP3K10	4.20618	5.72956	0.861107	0.233063	46.1441	3.18815	0.679877	4.68931	2.74131e-06	4.26375e-05
ENSG00000100036	SLC35E4	4.78423	2.96008	0.389268	0.421429	39.5862	3.26185	0.695628	4.68907	2.7445e-06	4.26426e-05
ENSG00000103495	MAZ	6.60413	6.93308	1.19751	0.40514	45.5455	3.08568	0.659613	4.67802	2.89661e-06	4.49593e-05
ENSG00000185262	UBALD2	20.8844	20.7038	5.09775	1.37973	67.9341	2.68954	0.575116	4.67652	2.91784e-06	4.52417e-05
ENSG00000183495	EP400	20.6065	19.8418	11.6725	8.78586	941.227	0.984049	0.210624	4.67206	2.98193e-06	4.61874e-05
ENSG00000106799	TGFBR1	6.28161	4.79443	13.7388	15.2672	234.223	-1.38091	0.295782	-4.66867	3.03151e-06	4.69067e-05
ENSG00000133243	BTBD2	30.5988	31.2953	2.5312	0.575471	330.397	4.31817	0.926089	4.6628	3.11936e-06	4.82159e-05
ENSG00000186654	PRR5	3.70894	5.20059	0.745133	0.271485	44.5619	3.13473	0.672375	4.66218	3.12876e-06	4.83111e-05
ENSG00000151176	PLBD2	38.6478	40.3184	21.0008	16.326	524.371	1.08115	0.231986	4.66041	3.15584e-06	4.86788e-05
ENSG00000124574	ABCC10	8.2763	5.88694	2.22879	1.90018	126.713	1.7837	0.382885	4.65858	3.18405e-06	4.90634e-05
ENSG00000160211	G6PD	27.6577	19.3566	9.2986	6.18976	191.99	1.60727	0.345114	4.65722	3.20506e-06	4.93362e-05
ENSG00000287080	H3C3	689.039	465.862	55.0121	14.6384	509.78	4.05273	0.870691	4.65462	3.24582e-06	4.99119e-05
ENSG00000261512	AC092368.3	6.24774	8.22315	0	0	19.7213	7.7382	1.66386	4.65076	3.30708e-06	5.08016e-05
ENSG00000175573	C11orf68	53.2786	36.683	17.1004	11.3561	172.845	1.66627	0.358481	4.64814	3.34936e-06	5.13983e-05
ENSG00000166189	HPS6	8.79296	8.3824	0.447029	1.48214	43.988	3.14624	0.677203	4.64594	3.38538e-06	5.18975e-05
ENSG00000179528	LBX2	4.9497	8.62238	0.395962	0.125031	27.4756	4.70995	1.01392	4.64528	3.39611e-06	5.20086e-05
ENSG00000027847	B4GALT7	7.92459	5.21509	1.35483	1.10841	65.1954	2.42246	0.52255	4.63585	3.55478e-06	5.43826e-05
ENSG00000159792	PSKH1	17.3705	12.6509	5.11581	1.85295	126.518	2.11351	0.456221	4.63263	3.61041e-06	5.51771e-05
ENSG00000213923	CSNK1E	14.8444	14.848	6.13673	6.17411	255.381	1.27014	0.27423	4.63167	3.62732e-06	5.53789e-05
ENSG00000160447	PKN3	7.55188	8.14021	1.59365	0.419349	51.4578	2.97008	0.641302	4.63132	3.63335e-06	5.54141e-05
ENSG00000164916	FOXK1	15.1352	14.6132	7.88484	5.94936	489.274	1.10555	0.238749	4.63057	3.64658e-06	5.55592e-05
ENSG00000074071	MRPS34	34.388	41.6	11.0038	4.16953	85.2712	2.32664	0.502673	4.62853	3.68274e-06	5.60528e-05
ENSG00000166226	CCT2	51.4371	51.0331	88.2746	101.248	1057.99	-0.887172	0.191728	-4.62724	3.70564e-06	5.63438e-05
ENSG00000122026	RPL21	117.567	99.2167	195.282	205.361	1189.44	-0.884103	0.191208	-4.62377	3.76822e-06	5.7237e-05
ENSG00000169635	HIC2	3.59422	5.9133	1.11843	0.588604	69.6641	2.47504	0.535408	4.62273	3.78731e-06	5.74685e-05
ENSG00000158373	H2BC5	178.54	85.1173	38.9731	46.3938	260.401	1.632	0.353148	4.62129	3.81367e-06	5.78096e-05
ENSG00000164054	SHISA5	30.1217	24.3889	11.8512	4.20998	281.941	1.7662	0.38235	4.61934	3.8497e-06	5.82966e-05
ENSG00000125652	ALKBH7	27.4852	12.9673	0	0.260357	38.1172	7.25046	1.57032	4.6172	3.8895e-06	5.88396e-05
ENSG00000071051	NCK2	19.0079	18.3236	3.93806	6.60012	121.988	1.82302	0.395419	4.61034	4.02004e-06	6.07527e-05
ENSG00000165280	VCP	163.743	114.247	249.38	277.834	3321.71	-0.921969	0.200103	-4.60748	4.07583e-06	6.15335e-05
ENSG00000105556	MIER2	7.31763	6.91221	2.45953	1.89976	126.414	1.70879	0.371375	4.60124	4.1998e-06	6.32857e-05
ENSG00000131653	TRAF7	36.9548	26.7159	15.057	10.2696	342.212	1.33385	0.289905	4.601	4.20462e-06	6.32857e-05
ENSG00000182199	SHMT2	61.7652	48.9094	29.831	19.5828	629.696	1.16556	0.253319	4.60115	4.20163e-06	6.32857e-05
ENSG00000130158	DOCK6	5.11604	4.65995	1.66115	1.52799	138.577	1.61789	0.351752	4.59951	4.23489e-06	6.3677e-05
ENSG00000100599	RIN3	4.63375	5.27785	1.48886	0.951192	91.7938	2.02262	0.439963	4.59726	4.28083e-06	6.4303e-05
ENSG00000113161	HMGCR	17.571	14.5721	31.8447	34.7397	520.94	-1.04703	0.227913	-4.59397	4.34891e-06	6.52598e-05
ENSG00000111077	TNS2	7.43335	7.575	2.45181	2.42978	135.686	1.62009	0.352822	4.59179	4.39457e-06	6.58216e-05
ENSG00000187605	TET3	13.4829	19.6058	7.66248	7.16586	503.661	1.15493	0.251522	4.59176	4.39517e-06	6.58216e-05
ENSG00000005022	SLC25A5	154.98	148.172	260.994	290.06	1137.79	-0.861671	0.18767	-4.59142	4.40237e-06	6.58633e-05
ENSG00000177045	SIX5	4.13171	2.13059	0	0	19.2145	7.71205	1.68104	4.58766	4.48239e-06	6.69933e-05
ENSG00000089159	PXN	34.6736	38.8262	20.4162	16.5554	705.924	0.990732	0.216055	4.58557	4.52756e-06	6.75483e-05
ENSG00000165801	ARHGEF40	9.38132	7.58413	3.04289	2.77833	159.936	1.54666	0.337292	4.58552	4.52858e-06	6.75483e-05
ENSG00000105676	ARMC6	31.6184	22.4221	11.8619	5.96951	249.458	1.60415	0.350185	4.58086	4.63068e-06	6.90022e-05
ENSG00000165233	CARD19	9.60402	7.3108	1.36458	1.38499	51.9137	2.62502	0.573267	4.57906	4.67066e-06	6.95285e-05
ENSG00000107130	NCS1	28.9967	30.4733	14.9047	12.9729	408.669	1.09283	0.238779	4.57673	4.72293e-06	7.01665e-05
ENSG00000154358	OBSCN	2.01629	1.33241	0.607658	0.28062	143.536	1.92118	0.419759	4.57686	4.71998e-06	7.01665e-05
ENSG00000106266	SNX8	12.2547	6.76273	2.97791	1.63319	116.379	2.05264	0.448746	4.57418	4.781e-06	7.09586e-05
ENSG00000167393	PPP2R3B	1.73393	1.72769	0.132848	0.0943848	28.5804	3.93311	0.860196	4.57234	4.82302e-06	7.1511e-05
ENSG00000112033	PPARD	8.67314	9.13232	2.56121	0.830023	80.9245	2.3971	0.524714	4.5684	4.9147e-06	7.27981e-05
ENSG00000116288	PARK7	38.1516	30.3227	72.187	74.5557	441.89	-1.09471	0.239698	-4.56701	4.94733e-06	7.32088e-05
ENSG00000179085	DPM3	21.6631	13.4383	0	0	18.7018	7.67114	1.67996	4.56626	4.96508e-06	7.33985e-05
ENSG00000126522	ASL	3.47949	4.15782	0.448289	0.6134	44.9394	2.84154	0.622329	4.56597	4.97186e-06	7.3426e-05
ENSG00000181523	SGSH	6.93087	6.6562	2.11965	1.49526	98.1492	1.91257	0.418972	4.56491	4.99705e-06	7.3725e-05
ENSG00000128604	IRF5	4.81364	5.11968	0.528996	0.814311	43.8825	2.88215	0.631796	4.56184	5.0707e-06	7.47378e-05
ENSG00000007520	TSR3	22.2718	16.8193	2.23441	3.29255	46.245	2.82346	0.618985	4.56143	5.08059e-06	7.48096e-05
ENSG00000002330	BAD	13.3208	7.65985	1.23116	0.33322	32.9843	3.76367	0.827774	4.54673	5.44849e-06	8.01477e-05
ENSG00000101298	SNPH	8.08662	5.60181	1.89429	1.14646	81.8095	2.17798	0.479164	4.54537	5.48397e-06	8.059e-05
ENSG00000129250	KIF1C	20.9356	26.1823	12.082	10.2177	510.064	1.07744	0.237151	4.54329	5.53837e-06	8.13094e-05
ENSG00000166598	HSP90B1	86.3809	105.89	156.504	200.381	2208.52	-0.893642	0.196737	-4.54232	5.56384e-06	8.1603e-05
ENSG00000108342	CSF3	14.1292	25.3737	4.33014	4.87102	92.6162	2.09412	0.461181	4.54077	5.60498e-06	8.21256e-05
ENSG00000103043	VAC14	16.31	15.3272	7.84134	5.43349	318.346	1.25461	0.276616	4.53555	5.74547e-06	8.41014e-05
ENSG00000205903	ZNF316	5.21816	7.06724	1.64669	1.70846	102.651	1.8678	0.411937	4.5342	5.78227e-06	8.45572e-05
ENSG00000087266	SH3BP2	12.173	8.79952	5.00744	3.74166	354.339	1.26513	0.279049	4.53373	5.79518e-06	8.4663e-05
ENSG00000184916	JAG2	2.45206	1.93186	0.0939348	0.0444919	24.7766	4.9986	1.10282	4.53257	5.82692e-06	8.50434e-05
ENSG00000040487	SLC66A1	18.8326	19.4833	6.59858	2.64864	109.432	2.05413	0.453367	4.53084	5.875e-06	8.56612e-05
ENSG00000008838	MED24	24.6846	22.3417	11.7365	10.5866	413.567	1.07639	0.237933	4.52392	6.07055e-06	8.84261e-05
ENSG00000230882	AC005077.4	3.91855	2.18362	0	0	18.2684	7.63847	1.68855	4.52369	6.07696e-06	8.84331e-05
ENSG00000183048	SLC25A10	11.5461	4.43699	0.114614	0	36.1409	7.17035	1.58527	4.5231	6.09391e-06	8.85933e-05
ENSG00000072274	TFRC	62.5493	69.4289	106.07	124.066	2417.55	-0.802936	0.177563	-4.52199	6.12617e-06	8.89756e-05
ENSG00000126453	BCL2L12	13.2575	11.1518	2.30454	2.05466	54.608	2.48878	0.551839	4.50998	6.4835e-06	9.40738e-05
ENSG00000164032	H2AZ1	45.8327	23.0538	88.93	85.8725	473.839	-1.33344	0.295779	-4.50823	6.53722e-06	9.47611e-05
ENSG00000145214	DGKQ	4.52158	4.30296	0.663142	0.571082	42.9343	2.83988	0.630221	4.50617	6.60092e-06	9.54989e-05
ENSG00000156381	ANKRD9	6.34361	3.93265	1.37532	0.671156	76.0836	2.33749	0.518719	4.50628	6.59738e-06	9.54989e-05
ENSG00000204237	OXLD1	15.7386	10.6754	1.87752	1.42285	40.7244	3.00846	0.667947	4.50404	6.66739e-06	9.63671e-05
ENSG00000006704	GTF2IRD1	15.9091	14.0378	6.84206	4.46694	229.634	1.40774	0.312656	4.50252	6.7151e-06	9.69171e-05
ENSG00000234741	GAS5	20.1185	17.9382	36.5423	41.61	481.985	-1.03587	0.230069	-4.50242	6.71844e-06	9.69171e-05
ENSG00000171130	ATP6V0E2	1.66872	2.47626	0.0889952	0.0421523	24.7279	4.98692	1.10778	4.50171	6.74094e-06	9.71476e-05
ENSG00000172985	SH3RF3	6.12765	5.68222	1.41414	1.3396	74.2009	2.10205	0.46741	4.49723	6.88446e-06	9.91203e-05
ENSG00000138835	RGS3	8.11951	8.03613	3.83318	2.92967	270.778	1.2573	0.279858	4.49262	7.03522e-06	0.000101193
ENSG00000196547	MAN2A2	10.9055	10.9438	4.73851	4.6345	261.107	1.22103	0.271892	4.49084	7.09414e-06	0.000101942
ENSG00000095397	WHRN	5.15054	3.95019	0.842646	0.698454	51.9954	2.56736	0.571824	4.48976	7.13021e-06	0.000102264
ENSG00000099834	CDHR5	8.06678	2.72963	0.389023	0.58963	38.9432	3.47126	0.77314	4.48982	7.12822e-06	0.000102264
ENSG00000110711	AIP	33.9013	21.3	8.53109	3.95475	95.9563	2.15289	0.479671	4.48826	7.18082e-06	0.000102891
ENSG00000034053	APBA2	8.81126	9.47034	3.49866	2.52712	143.021	1.60148	0.357052	4.48527	7.2822e-06	0.000104243
ENSG00000099821	POLRMT	38.547	40.651	3.50273	0.787349	361.863	4.20788	0.938251	4.48481	7.29786e-06	0.000104367
ENSG00000122386	ZNF205	4.07656	4.6792	0	0	17.475	7.5655	1.68736	4.48363	7.33854e-06	0.000104848
ENSG00000116691	MIIP	12.3719	9.66193	2.66221	0.605254	61.1384	2.76356	0.616904	4.47973	7.47358e-06	0.000106675
ENSG00000174915	PTDSS2	13.5845	10.1048	4.56943	3.63044	167.008	1.53537	0.342862	4.47811	7.5306e-06	0.000107387
ENSG00000132589	FLOT2	35.3819	37.9498	18.0774	13.0113	303.217	1.23814	0.276579	4.47664	7.58274e-06	0.000108027
ENSG00000165238	WNK2	1.84105	2.14779	0.341419	0.366548	53.0982	2.49129	0.558167	4.46335	8.0689e-06	0.000114843
ENSG00000175274	TP53I11	5.08248	5.88791	1.67686	0.968585	85.6653	2.05274	0.460202	4.46052	8.17607e-06	0.000116258
ENSG00000163870	TPRA1	17.9983	18.8788	8.65777	6.32828	249.714	1.29948	0.291441	4.45881	8.24141e-06	0.000117075
ENSG00000108557	RAI1	9.14697	9.50845	0.990205	0.234504	165.317	3.932	0.883607	4.44995	8.58919e-06	0.000121899
ENSG00000136718	IMP4	27.8248	26.9918	11.602	10.906	222.947	1.28484	0.288778	4.44924	8.61739e-06	0.000122183
ENSG00000108773	KAT2A	29.3743	40.0481	16.3133	12.8151	318.674	1.25029	0.281287	4.44489	8.79376e-06	0.000124448
ENSG00000198837	DENND4B	17.3961	13.2352	7.26719	4.5645	276.653	1.37627	0.309624	4.44496	8.79073e-06	0.000124448
ENSG00000013288	MAN2B2	3.67988	3.35437	0.710093	0.800794	65.0275	2.21973	0.499974	4.43969	9.00884e-06	0.00012737
ENSG00000172354	GNB2	66.957	47.2497	7.25342	2.11419	284.952	3.6097	0.813903	4.43505	9.20491e-06	0.000130019
ENSG00000132819	RBM38	13.8416	11.7231	2.78461	3.16541	72.8055	2.10506	0.474717	4.43434	9.23541e-06	0.000130302
ENSG00000163682	RPL9	27.9582	18.399	42.8279	62.7576	642.688	-1.18251	0.266681	-4.43418	9.24241e-06	0.000130302
ENSG00000185596	WASH3P	10.2413	9.89312	2.04443	0.847296	46.3706	2.80624	0.633126	4.43235	9.32114e-06	0.000131288
ENSG00000142089	IFITM3	184.429	202.074	104.136	50.1892	533.217	1.32502	0.299013	4.43133	9.36552e-06	0.000131789
ENSG00000187583	PLEKHN1	5.50471	2.738	0.0870482	0.0824602	24.8671	5.61306	1.26703	4.43009	9.41925e-06	0.00013242
ENSG00000188910	GJB3	25.9983	18.9248	7.75809	5.42153	117.556	1.77501	0.400886	4.42771	9.52374e-06	0.000133763
ENSG00000141971	MVB12A	16.4996	11.1906	4.0298	0.780833	91.314	2.53379	0.573008	4.42191	9.78303e-06	0.000137275
ENSG00000183010	PYCR1	4.2862	4.91105	0.10409	0.197207	23.4813	4.92125	1.11358	4.41932	9.90141e-06	0.000138806
ENSG00000104825	NFKBIB	13.687	11.1027	2.84375	1.95918	58.9099	2.37327	0.537265	4.41731	9.9935e-06	0.000139965
ENSG00000100258	LMF2	63.4931	46.7166	4.90054	1.11414	305.138	4.19757	0.950402	4.41663	1.00253e-05	0.00014028
ENSG00000170684	ZNF296	3.80193	7.71454	0	0	17.1944	7.53547	1.70655	4.41561	1.00726e-05	0.000140809
ENSG00000072958	AP1M1	8.27524	7.89029	3.8792	3.14978	280.02	1.2028	0.272702	4.4107	1.03037e-05	0.000143905
ENSG00000105464	GRIN2D	6.80937	5.7085	1.65154	0.502873	64.0089	2.54679	0.577715	4.40838	1.04149e-05	0.000145321
ENSG00000131149	GSE1	6.07718	7.0097	2.8073	2.38277	209.411	1.33285	0.302371	4.408	1.0433e-05	0.000145438
ENSG00000213639	PPP1CB	23.93	12.3032	41.827	44.5629	605.012	-1.24559	0.282602	-4.40757	1.04539e-05	0.000145593
ENSG00000092841	MYL6	57.1704	46.2487	86.5765	110.38	1138.28	-0.927336	0.210532	-4.40474	1.05913e-05	0.00014737
ENSG00000104899	AMH	7.25777	6.60248	0.11612	0	30.9713	6.93786	1.57577	4.40283	1.06846e-05	0.000148529
ENSG00000169738	DCXR	14.5773	11.0244	2.07836	2.12027	47.964	2.61236	0.593987	4.39801	1.09247e-05	0.000151726
ENSG00000079462	PAFAH1B3	24.9068	14.5982	4.44572	1.4038	55.128	2.76811	0.629445	4.39771	1.09401e-05	0.000151797
ENSG00000131188	PRR7	12.7268	6.84129	1.19956	0.324667	31.672	3.70107	0.841919	4.39599	1.10271e-05	0.000152863
ENSG00000262814	MRPL12	11.6029	7.56369	0	0	16.5655	7.49561	1.70524	4.39562	1.10455e-05	0.000152975
ENSG00000111530	CAND1	20.9344	16.9131	32.1197	37.5725	1250.94	-0.878723	0.199947	-4.39477	1.10888e-05	0.000153432
ENSG00000106305	AIMP2	23.6843	21.0734	3.28669	7.16096	86.4424	2.09681	0.477366	4.39246	1.12078e-05	0.000154935
ENSG00000125967	NECAB3	7.88538	8.95571	2.42149	0.65539	74.0805	2.45695	0.559922	4.38802	1.14388e-05	0.000157983
ENSG00000197483	ZNF628	5.14135	4.78985	0	0.079801	30.5794	6.9232	1.57795	4.38746	1.14684e-05	0.000158245
ENSG00000162065	TBC1D24	2.47787	3.00542	0.639522	0.629116	70.6349	2.10879	0.481234	4.38206	1.17564e-05	0.000162069
ENSG00000104946	TBC1D17	10.9376	9.03566	3.2914	2.57828	105.06	1.77076	0.404723	4.37524	1.21302e-05	0.000166914
ENSG00000197355	UAP1L1	21.8502	19.8717	10.1522	5.51095	258.9	1.41591	0.32362	4.37523	1.21303e-05	0.000166914
ENSG00000099797	TECR	21.0071	14.3543	8.04606	4.72756	243.225	1.47394	0.336905	4.37495	1.21462e-05	0.00016698
ENSG00000184436	THAP7	6.67511	10.3509	1.4608	1.28496	48.7592	2.62696	0.600578	4.37405	1.21962e-05	0.000167513
ENSG00000142655	PEX14	14.013	14.1301	4.30319	3.39698	90.0204	1.87091	0.428252	4.36871	1.24982e-05	0.000171503
ENSG00000072310	SREBF1	3.00133	3.57113	0.765312	0.414272	54.7357	2.47952	0.567985	4.36547	1.26847e-05	0.000173902
ENSG00000114631	PODXL2	23.4603	45.281	8.14887	12.4295	166.408	1.73255	0.397015	4.36394	1.27738e-05	0.000174962
ENSG00000278588	H2BC10	115.946	107.819	42.3806	21.2542	118.659	1.81774	0.416852	4.36063	1.29687e-05	0.000177469
ENSG00000078814	MYH7B	1.95527	1.93893	0.145703	0.207035	30.0014	3.46133	0.793821	4.36034	1.29861e-05	0.000177545
ENSG00000100934	SEC23A	15.5594	12.8413	25.843	29.7714	623.225	-0.966387	0.221817	-4.35668	1.3205e-05	0.000180371
ENSG00000162729	IGSF8	18.152	9.95472	3.70868	0.878303	72.5887	2.62672	0.602972	4.35629	1.32287e-05	0.00018053
ENSG00000127554	GFER	4.57978	6.45836	0.556097	0	26.8248	4.33038	0.995416	4.35032	1.3594e-05	0.000185345
ENSG00000101400	SNTA1	15.8851	11.3414	2.98909	2.70284	62.3442	2.2637	0.520635	4.34797	1.37404e-05	0.00018717
ENSG00000168994	PXDC1	19.0125	17.4898	5.42144	4.34559	85.6479	1.90448	0.438346	4.34469	1.3947e-05	0.000189812
ENSG00000133250	ZNF414	6.88039	5.52826	0	0.103068	29.5905	6.87738	1.58378	4.3424	1.40936e-05	0.000191632
ENSG00000168061	SAC3D1	13.089	7.3832	0.847639	1.28474	34.3107	3.26723	0.752706	4.34064	1.42066e-05	0.000192992
ENSG00000175727	MLXIP	16.8839	20.5713	10.5492	8.49525	671.164	0.974526	0.224832	4.33447	1.46113e-05	0.000198309
ENSG00000100056	ESS2	5.62994	6.23555	1.70143	1.18512	75.8559	2.03976	0.470635	4.33405	1.4639e-05	0.000198504
ENSG00000131747	TOP2A	63.3151	55.6472	94.7303	113.846	1788.31	-0.809136	0.187063	-4.32547	1.52204e-05	0.000206201
ENSG00000266714	MYO15B	1.63449	0.499009	0.0458316	0.021708	24.7154	5.003	1.15711	4.32371	1.53425e-05	0.000207667
ENSG00000254999	BRK1	40.721	30.0214	86.2027	85.6185	238.942	-1.27158	0.294209	-4.32205	1.54589e-05	0.000209053
ENSG00000115694	STK25	16.3602	15.0386	7.95744	5.21287	289.688	1.25548	0.290712	4.31865	1.56988e-05	0.000212105
ENSG00000006327	TNFRSF12A	163.247	151.138	27.0213	8.84838	540.34	3.13245	0.725868	4.31545	1.59281e-05	0.000215007
ENSG00000119574	ZBTB45	6.90748	5.68218	0.199869	1.04134	35.6129	3.33336	0.772513	4.31495	1.59637e-05	0.000215294
ENSG00000178307	TMEM11	15.9584	18.1127	4.80755	4.03369	80.3896	1.94516	0.450991	4.31307	1.61002e-05	0.000216938
ENSG00000237973	MTCO1P12	2.57684	2.11974	14.0175	15.123	44.7227	-2.62061	0.607681	-4.31248	1.61435e-05	0.000217325
ENSG00000101412	E2F1	32.1074	37.8278	16.4161	10.6846	223.591	1.36704	0.317067	4.31153	1.62129e-05	0.000218062
ENSG00000173156	RHOD	30.2836	17.5847	3.63391	5.50781	60.5539	2.39326	0.555152	4.311	1.62516e-05	0.000218386
ENSG00000149657	LSM14B	23.2208	27.7648	11.2974	8.84805	205.759	1.33803	0.3105	4.30928	1.63785e-05	0.000219893
ENSG00000152234	ATP5F1A	38.6177	35.882	58.7698	68.9772	1889.71	-0.77748	0.180466	-4.30819	1.64598e-05	0.000220786
ENSG00000183011	NAA38	7.16223	5.79822	0.154608	0.292918	22.3154	4.85035	1.12665	4.30512	1.66893e-05	0.000223664
ENSG00000110700	RPS13	92.8479	77.4947	148	166.571	878.505	-0.882556	0.20504	-4.3043	1.67513e-05	0.000224293
ENSG00000008735	MAPK8IP2	1.06767	2.13295	0	0	15.882	7.42104	1.72432	4.30375	1.67931e-05	0.00022465
ENSG00000196155	PLEKHG4	4.25025	6.29831	1.39379	1.2815	83.0066	1.97395	0.458955	4.30096	1.70062e-05	0.000227298
ENSG00000142459	EVI5L	3.85113	4.35961	0.912934	0.591717	52.0294	2.44904	0.569705	4.29879	1.71733e-05	0.00022912
ENSG00000171700	RGS19	4.57469	8.7808	0.444384	0	23.9724	4.92915	1.14662	4.29886	1.71682e-05	0.00022912
ENSG00000174165	ZDHHC24	9.05879	5.72793	2.52826	1.08864	103.019	2.03958	0.47461	4.29738	1.7283e-05	0.000230378
ENSG00000179348	GATA2	5.08423	4.62901	0.939809	0.508729	42.7854	2.75122	0.640317	4.29665	1.73396e-05	0.000230926
ENSG00000099381	SETD1A	12.4105	14.4295	5.98732	2.45627	192.583	1.66947	0.388659	4.29545	1.74337e-05	0.000231766
ENSG00000100241	SBF1	46.0855	28.9904	3.11463	0.692458	638.669	4.30254	1.00165	4.29547	1.74327e-05	0.000231766
ENSG00000107223	EDF1	45.5523	49.9625	18.683	7.21905	127.092	1.88493	0.438928	4.2944	1.75163e-05	0.000232449
ENSG00000162430	SELENON	21.7845	21.2083	10.3283	6.05058	224.837	1.39411	0.324626	4.29451	1.75081e-05	0.000232449
ENSG00000004059	ARF5	36.069	42.4153	14.4852	15.281	169.224	1.39607	0.325282	4.29187	1.77171e-05	0.000234905
ENSG00000184990	SIVA1	11.7243	7.37748	3.04914	0.842458	93.1408	2.30403	0.537462	4.28687	1.81212e-05	0.00024005
ENSG00000130827	PLXNA3	4.13112	3.38279	1.25703	0.388824	91.8777	2.19731	0.512645	4.28621	1.81743e-05	0.00024054
ENSG00000162512	SDC3	13.8507	15.226	7.10083	4.83347	248.188	1.28474	0.299829	4.2849	1.82822e-05	0.000241753
ENSG00000167767	KRT80	60.6391	44.0531	28.1542	22.7578	581.668	1.043	0.243761	4.27878	1.87919e-05	0.000248273
ENSG00000091622	PITPNM3	5.44417	3.81433	1.43572	1.38672	110.427	1.71914	0.401864	4.27791	1.8866e-05	0.000249031
ENSG00000280287	AC131212.3	4.24088	4.39305	0.712025	0.134899	34.2631	3.36114	0.785924	4.27667	1.89709e-05	0.000250195
ENSG00000089597	GANAB	76.9391	114.372	177.196	175.947	2345.84	-0.886348	0.2073	-4.27568	1.90558e-05	0.000251092
ENSG00000080824	HSP90AA1	327.027	295.967	471.145	550.437	7180.22	-0.7133	0.166838	-4.27541	1.90784e-05	0.000251168
ENSG00000079337	RAPGEF3	6.02135	6.66436	2.72959	2.20962	182.767	1.36015	0.318398	4.27185	1.93861e-05	0.000254994
ENSG00000237004	ZNRF2P1	17.7704	13.3228	1.83546	0	27.6984	4.1073	0.962118	4.26901	1.96338e-05	0.000258025
ENSG00000116670	MAD2L2	24.8537	17.2744	8.40479	6.42081	162.163	1.51231	0.354312	4.26832	1.96954e-05	0.000258606
ENSG00000149257	SERPINH1	43.4681	48.4865	27.3572	19.1647	745.03	0.982764	0.230303	4.26727	1.97882e-05	0.000259596
ENSG00000070614	NDST1	31.5428	28.7371	17.9737	12.6276	740.327	0.979289	0.229505	4.26696	1.98153e-05	0.000259724
ENSG00000135736	CCDC102A	5.97475	5.12859	0.588795	0.111552	25.7927	4.00413	0.938679	4.26571	1.99271e-05	0.00026096
ENSG00000012061	ERCC1	10.6187	11.4077	4.52626	2.85846	140.451	1.57742	0.369843	4.2651	1.99816e-05	0.000261443
ENSG00000014641	MDH1	21.6023	15.2213	34.1942	45.5655	498.317	-1.10952	0.260306	-4.26237	2.02274e-05	0.000264428
ENSG00000172932	ANKRD13D	9.90078	10.7976	4.23319	1.88425	135.293	1.76034	0.413487	4.2573	2.06911e-05	0.000270253
ENSG00000012211	PRICKLE3	6.88778	6.26239	0.903839	1.40106	48.4001	2.51079	0.590022	4.25542	2.08653e-05	0.000272289
ENSG00000082153	BZW1	29.0698	23.0142	43.8808	52.9016	1030.97	-0.891399	0.20987	-4.24739	2.16277e-05	0.000281993
ENSG00000197324	LRP10	23.1195	12.9172	8.22965	5.27722	302.075	1.42106	0.33462	4.24679	2.16853e-05	0.000282496
ENSG00000160948	VPS28	12.7765	8.29236	3.18815	2.18958	85.3816	1.97771	0.46604	4.24366	2.19908e-05	0.000286225
ENSG00000110628	SLC22A18	3.80048	1.87579	0.287138	0.108801	27.2083	3.85981	0.909891	4.24206	2.21474e-05	0.000288013
ENSG00000115275	MOGS	18.9213	16.8324	7.45979	5.08161	148.266	1.51451	0.357172	4.24026	2.23257e-05	0.000290078
ENSG00000137309	HMGA1	216.431	315.16	77.8441	41.8234	1298.13	2.15123	0.50765	4.23763	2.25896e-05	0.000293252
ENSG00000124104	SNX21	5.09168	3.92113	0.736644	0.348909	35.275	3.06327	0.723809	4.23215	2.31473e-05	0.000300231
ENSG00000134590	RTL8C	34.4681	22.2563	6.55242	6.92327	71.6775	2.07963	0.492973	4.21855	2.45876e-05	0.000318358
ENSG00000214176	PLEKHM1P1	16.432	12.144	6.42024	6.35066	299.946	1.16558	0.276296	4.21859	2.45838e-05	0.000318358
ENSG00000132635	PCED1A	13.3297	8.45886	2.33072	1.59457	51.1004	2.48157	0.589389	4.2104	2.54918e-05	0.000329779
ENSG00000141569	TRIM65	20.1635	23.0164	9.93642	7.29667	201.82	1.32442	0.314692	4.20863	2.56925e-05	0.000331801
ENSG00000196453	ZNF777	11.2118	8.82193	2.74644	1.88398	67.0143	2.11894	0.503472	4.20866	2.56892e-05	0.000331801
ENSG00000174307	PHLDA3	9.33156	6.94785	1.75999	1.49173	54.2555	2.32936	0.553886	4.20548	2.60531e-05	0.000336166
ENSG00000175467	SART1	12.6485	14.005	5.55939	2.54025	136.729	1.71992	0.409275	4.20237	2.6414e-05	0.000340528
ENSG00000156858	PRR14	9.44837	6.85511	1.91543	1.81448	64.5912	2.1332	0.507805	4.20083	2.65943e-05	0.000342556
ENSG00000281490	CICP14	10.1876	5.45392	1.31949	0.937457	41.8856	2.80372	0.667553	4.2	2.66913e-05	0.00034351
ENSG00000104419	NDRG1	39.4227	22.3767	16.169	12.519	930.275	1.1097	0.264357	4.19771	2.69624e-05	0.000346699
ENSG00000116016	EPAS1	69.0156	72.1751	44.3745	37.8985	1395.61	0.77906	0.185621	4.19705	2.7042e-05	0.000347423
ENSG00000060491	OGFR	7.37561	9.04293	2.61943	1.75511	83.7472	1.90707	0.454669	4.19442	2.73576e-05	0.000351176
ENSG00000171241	SHCBP1	8.26334	6.23842	15.1296	19.171	258.135	-1.23502	0.294517	-4.19338	2.74823e-05	0.000352473
ENSG00000169221	TBC1D10B	13.1662	16.6787	6.93672	5.95507	253.653	1.20841	0.288257	4.19214	2.76332e-05	0.000353808
ENSG00000170540	ARL6IP1	47.6179	45.5549	74.4676	103.255	825.612	-0.931327	0.22216	-4.19214	2.76338e-05	0.000353808
ENSG00000174276	ZNHIT2	6.97197	5.87511	0	0	14.2949	7.27978	1.73664	4.19188	2.76649e-05	0.000353902
ENSG00000145911	N4BP3	3.43241	2.61102	0.401542	0.380378	34.9912	2.9549	0.705024	4.1912	2.77486e-05	0.000354365
ENSG00000201998	SNORA23	29.1287	23.9616	125.443	150.103	51.2337	-2.36457	0.564159	-4.19132	2.77335e-05	0.000354365
ENSG00000177666	PNPLA2	8.36058	6.92495	2.11717	0.742809	59.5457	2.42595	0.579235	4.1882	2.81176e-05	0.00035877
ENSG00000121900	TMEM54	14.3416	14.8752	2.96799	0.602478	39.7965	3.04207	0.726808	4.18552	2.8451e-05	0.000362713
ENSG00000136270	TBRG4	15.9493	12.2747	6.00496	5.34519	196.713	1.31822	0.315104	4.18345	2.87115e-05	0.000365722
ENSG00000124562	SNRPC	75.6481	83.1673	36.5519	33.7082	243.511	1.17547	0.281055	4.18235	2.88516e-05	0.000367193
ENSG00000109501	WFS1	6.36295	6.03951	1.06502	1.57639	58.156	2.22968	0.533226	4.1815	2.89594e-05	0.000368251
ENSG00000088826	SMOX	14.6212	22.0814	6.93395	3.47744	118.892	1.81562	0.434311	4.18047	2.90908e-05	0.000369606
ENSG00000115414	FN1	152.621	139.511	239.524	221.759	11110.5	-0.658867	0.157764	-4.17628	2.96316e-05	0.000376158
ENSG00000100075	SLC25A1	68.2899	45.9953	27.8012	14.5203	268.159	1.4378	0.344347	4.17545	2.97398e-05	0.00037721
ENSG00000023191	RNH1	34.9582	25.6768	2.7702	0.578865	404.151	4.17969	1.00174	4.17244	3.01358e-05	0.000381908
ENSG00000106400	ZNHIT1	6.21301	6.95952	1.25842	1.93006	70.255	2.04252	0.489928	4.16903	3.059e-05	0.000387335
ENSG00000214063	TSPAN4	26.5283	16.935	2.57327	0.68254	233.589	3.74092	0.89802	4.16574	3.1034e-05	0.000392623
ENSG00000251791	SCARNA6	28.3409	9.59971	109.959	103.09	56.9731	-2.43836	0.585693	-4.16321	3.13808e-05	0.000396674
ENSG00000138685	FGF2	31.0391	31.3263	52.6759	54.8559	985.972	-0.786113	0.188873	-4.16212	3.1531e-05	0.000398236
ENSG00000161677	JOSD2	6.8779	4.99995	0	0	14.0508	7.25679	1.74373	4.16165	3.15951e-05	0.000398708
ENSG00000133030	MPRIP	18.1356	18.9963	11.2137	9.88048	917.908	0.815628	0.196035	4.16061	3.17395e-05	0.000400191
ENSG00000183617	MRPL54	26.6865	29.8851	6.40454	6.06698	58.254	2.17993	0.52412	4.15922	3.19331e-05	0.000402293
ENSG00000283154	IQCJ-SCHIP1	1.80361	1.8958	0	0	13.9715	7.24384	1.74179	4.15884	3.19862e-05	0.000402622
ENSG00000142733	MAP3K6	9.45693	7.65289	2.87542	2.72387	111.772	1.61506	0.388606	4.15603	3.23822e-05	0.000407262
ENSG00000241878	PISD	23.4052	24.9931	12.6119	9.44396	301.87	1.13378	0.272818	4.15582	3.24126e-05	0.0004073
ENSG00000077238	IL4R	16.4806	17.9115	8.52606	3.9658	236.301	1.46217	0.352054	4.15327	3.2776e-05	0.000411521
ENSG00000117298	ECE1	34.1253	44.4077	22.855	17.2892	742.908	0.966679	0.232926	4.15015	3.32259e-05	0.000416818
ENSG00000126062	TMEM115	18.5562	12.2462	4.41979	2.43107	67.9573	2.17733	0.524733	4.14941	3.33329e-05	0.00041781
ENSG00000154102	C16orf74	6.58322	4.33235	0.137737	0.130477	20.8936	5.35335	1.29021	4.14919	3.33655e-05	0.000417867
ENSG00000167046	AL357033.1	6.85646	2.06808	0	0	14.777	7.33752	1.76862	4.14872	3.34338e-05	0.000418371
ENSG00000122140	MRPS2	22.5016	19.1738	8.16844	4.85063	115.439	1.68289	0.405849	4.14659	3.37463e-05	0.000421928
ENSG00000103145	HCFC1R1	29.8545	20.3595	7.36283	1.39495	72.1343	2.52914	0.610699	4.14139	3.45214e-05	0.000431258
ENSG00000277972	CISD3	15.6566	13.0541	5.20262	1.82534	95.4517	2.03635	0.491826	4.14038	3.46724e-05	0.000432781
ENSG00000100220	RTCB	38.1548	28.421	60.6731	74.6985	508.747	-1.01895	0.246204	-4.13867	3.49331e-05	0.000435671
ENSG00000162076	FLYWCH2	13.0422	7.60515	1.12258	0.212683	25.1945	3.97232	0.959853	4.13847	3.49636e-05	0.000435686
ENSG00000101255	TRIB3	44.2514	51.2143	22.208	24.6064	369.28	1.02594	0.248142	4.13448	3.55753e-05	0.00044294
ENSG00000141401	IMPA2	32.6798	37.5884	18.7998	13.3381	335	1.1279	0.272892	4.13312	3.57866e-05	0.000445199
ENSG00000172336	POP7	28.8542	33.5094	6.92478	7.18454	59.6754	2.1414	0.518224	4.1322	3.59311e-05	0.000446623
ENSG00000188976	NOC2L	25.7575	27.6171	13.8815	5.18801	343.781	1.48603	0.359895	4.12906	3.64243e-05	0.000452376
ENSG00000125826	RBCK1	29.3701	21.7477	13.3525	7.99447	322.589	1.26355	0.306057	4.12848	3.65165e-05	0.000453145
ENSG00000178921	PFAS	12.1523	13.3101	5.71003	4.96932	200.332	1.25268	0.303611	4.12595	3.69213e-05	0.000457787
ENSG00000105568	PPP2R1A	46.1869	33.6797	21.5182	20.8063	775.894	0.918469	0.222747	4.12337	3.73372e-05	0.00046256
ENSG00000160293	VAV2	21.615	22.3858	11.737	8.31374	311.745	1.13437	0.275151	4.12272	3.74432e-05	0.000463488
ENSG00000159069	FBXW5	57.6037	47.22	2.46232	0.259171	303.448	5.27002	1.2786	4.12172	3.76051e-05	0.000465106
ENSG00000212907	MT-ND4L	525.084	614.261	1220.83	917.907	833.961	-0.910332	0.220878	-4.12142	3.76548e-05	0.000465335
ENSG00000184014	DENND5A	17.8346	17.2674	33.2579	29.7529	723.431	-0.843395	0.204705	-4.12004	3.78807e-05	0.000467739
ENSG00000103363	ELOB	99.0139	95.5157	7.84131	1.28069	193.808	4.41731	1.07364	4.11432	3.88331e-05	0.000479102
ENSG00000184545	DUSP8	4.27534	3.59021	0.787348	0.172119	37.4944	3.04718	0.741524	4.10935	3.9678e-05	0.000489122
ENSG00000159884	CCDC107	9.53819	2.24178	0	0	14.7221	7.33333	1.78527	4.10768	3.99649e-05	0.000492251
ENSG00000100350	FOXRED2	48.7175	61.2538	32.8575	24.4923	799.32	0.938121	0.228397	4.10742	4.00108e-05	0.00049241
ENSG00000104833	TUBB4A	1.6464	3.38588	0	0	13.88	7.22629	1.75992	4.10603	4.02516e-05	0.000494965
ENSG00000178927	CYBC1	8.94314	6.87967	3.1132	2.39862	132.255	1.52623	0.371925	4.10359	4.06784e-05	0.000499802
ENSG00000051523	CYBA	50.8603	40.6652	1.93928	0.174959	260.924	5.43917	1.32776	4.09649	4.19466e-05	0.000514959
ENSG00000106397	PLOD3	10.7116	8.39494	3.12534	3.51259	125.058	1.52847	0.373275	4.09476	4.22601e-05	0.000518382
ENSG00000067829	IDH3G	12.6828	12.9744	4.20145	1.57105	73.1475	2.15632	0.52668	4.09418	4.23656e-05	0.000519249
ENSG00000100029	PES1	54.113	55.7931	33.3118	22.5041	642.628	0.977913	0.23888	4.09375	4.24461e-05	0.000519808
ENSG00000168056	LTBP3	3.62187	1.83871	0.50663	0.613241	60.1604	2.29334	0.560268	4.0933	4.25276e-05	0.000520378
ENSG00000174775	HRAS	27.3766	25.5165	10.5461	5.29785	110.692	1.74276	0.426191	4.08915	4.32956e-05	0.000529342
ENSG00000072518	MARK2	21.357	19.9012	11.0809	8.04602	318.314	1.11075	0.271669	4.08862	4.33943e-05	0.000530114
ENSG00000069998	HDHD5	13.0674	16.6395	6.75542	3.80503	170.254	1.49113	0.364795	4.0876	4.35868e-05	0.00053203
ENSG00000130725	UBE2M	64.2527	58.7973	28.4375	28.8978	269.319	1.10297	0.269888	4.08676	4.37447e-05	0.000533521
ENSG00000114867	EIF4G1	128.568	136.738	88.4872	73.0609	3200.04	0.715612	0.175187	4.08485	4.41059e-05	0.000537486
ENSG00000242612	DECR2	2.64146	3.44042	0.224517	0.141789	22.171	4.05485	0.993743	4.08038	4.4962e-05	0.000547472
ENSG00000115286	NDUFS7	1.51093	1.65722	0.12087	0.0381666	21.2497	4.32794	1.06096	4.07925	4.51816e-05	0.000549697
ENSG00000167114	SLC27A4	37.0092	26.7864	15.7226	7.40288	240.415	1.46834	0.360256	4.07582	4.5852e-05	0.000557399
ENSG00000116584	ARHGEF2	26.372	26.4773	15.7503	13.024	640.093	0.877424	0.215487	4.07182	4.66481e-05	0.000566615
ENSG00000130816	DNMT1	44.3318	44.3699	27.9367	24.2564	1182.26	0.765279	0.188133	4.06775	4.74687e-05	0.000576114
ENSG00000137845	ADAM10	11.0177	7.07321	17.2959	18.557	738.346	-0.981465	0.241369	-4.06625	4.77754e-05	0.000579365
ENSG00000213638	ADAT3	4.98403	2.13196	0	0	13.5075	7.20555	1.77333	4.06329	4.83863e-05	0.000586295
ENSG00000189319	FAM53B	9.50111	6.78661	3.17279	2.17794	121.09	1.61203	0.397515	4.05526	5.00776e-05	0.000606296
ENSG00000130653	PNPLA7	1.32378	0.959762	0.0305133	0.0289051	19.7583	5.2695	1.29976	4.05421	5.03044e-05	0.000608549
ENSG00000117450	PRDX1	177.86	149.088	253.266	342.279	1188.45	-0.863668	0.213429	-4.04664	5.1959e-05	0.000628056
ENSG00000126777	KTN1	12.491	11.8259	20.559	20.7867	988.68	-0.765035	0.189122	-4.04519	5.22811e-05	0.000631437
ENSG00000179292	TMEM151A	2.78509	3.15019	0	0	12.9033	7.12813	1.76444	4.03988	5.34779e-05	0.000645065
ENSG00000187608	ISG15	18.8536	12.575	0.346486	0	23.598	6.5452	1.62018	4.0398	5.34959e-05	0.000645065
ENSG00000147872	PLIN2	25.8318	26.6888	46.9998	46.9646	628.763	-0.839831	0.208018	-4.03729	5.40712e-05	0.000651474
ENSG00000034152	MAP2K3	23.2303	22.0457	11.2204	6.93522	205.112	1.32043	0.327212	4.03541	5.45073e-05	0.000656199
ENSG00000171621	SPSB1	9.84206	14.5839	3.72291	3.44272	91.709	1.76379	0.437112	4.0351	5.45792e-05	0.000656535
ENSG00000104980	TIMM44	14.6785	12.8588	5.57383	5.15726	151.935	1.36197	0.337789	4.03201	5.53023e-05	0.000664697
ENSG00000171045	TSNARE1	4.42905	2.42893	0.484633	0.0655843	27.5341	3.6611	0.912057	4.01412	5.96692e-05	0.000716607
ENSG00000136213	CHST12	1.7133	1.80401	0.354161	0.476756	60.0259	2.07914	0.518401	4.01068	6.05443e-05	0.000726532
ENSG00000108312	UBTF	18.7315	25.4647	11.9422	8.74912	388.681	1.09262	0.272554	4.00881	6.10247e-05	0.000731707
ENSG00000140521	POLG	22.752	17.7012	10.613	9.61011	400.15	1.00329	0.250853	3.99949	6.34786e-05	0.00076052
ENSG00000239306	RBM14	31.9067	29.051	15.1592	17.5222	519.758	0.900053	0.22513	3.99792	6.39013e-05	0.000764969
ENSG00000064687	ABCA7	1.72734	0.75783	0.0939641	0.0296706	21.4326	4.35173	1.08967	3.99361	6.50743e-05	0.000777764
ENSG00000077348	EXOSC5	11.9489	9.82927	0.219593	1.66415	27.7271	3.5196	0.881284	3.99371	6.50462e-05	0.000777764
ENSG00000160570	DEDD2	12.8455	12.4316	3.99624	0.865284	67.9225	2.38477	0.59736	3.99218	6.54674e-05	0.000781834
ENSG00000010322	NISCH	6.70331	7.13841	3.04978	2.19818	148.181	1.3995	0.350806	3.98939	6.62427e-05	0.000790461
ENSG00000197766	CFD	6.92567	5.09744	0	0	12.4821	7.08586	1.77698	3.98759	6.67486e-05	0.000795861
ENSG00000105245	NUMBL	6.90407	5.2425	2.06356	0.879661	75.2661	2.05238	0.514817	3.98661	6.70232e-05	0.000798496
ENSG00000245532	NEAT1	35.2776	44.7907	63.1498	68.1084	4121.25	-0.71399	0.179127	-3.98594	6.72136e-05	0.000800126
ENSG00000146094	DOK3	3.29759	1.80842	0.249142	0.0590027	22.3675	4.07215	1.02178	3.98534	6.73849e-05	0.000801525
ENSG00000275342	PRAG1	2.82669	3.67543	0.310014	0.469879	30.2214	3.05204	0.765985	3.98446	6.76339e-05	0.000803846
ENSG00000167702	KIFC2	2.58296	3.26888	0.0675519	0	22.5482	6.47035	1.624	3.98421	6.77059e-05	0.000804061
ENSG00000019144	PHLDB1	5.43203	5.03747	2.79445	2.04435	284.745	1.11528	0.279943	3.98394	6.77824e-05	0.000804329
ENSG00000166398	GARRE1	13.5677	9.98615	5.66493	3.94811	210.917	1.29764	0.325755	3.98349	6.79112e-05	0.000805217
ENSG00000251562	MALAT1	1219.4	1370.19	1887.89	2149.76	50120.3	-0.640838	0.160902	-3.98278	6.81132e-05	0.000806971
ENSG00000149925	ALDOA	5.48049	3.70156	0.863003	0.297279	33.9213	2.99723	0.753147	3.97961	6.90285e-05	0.000817166
ENSG00000136048	DRAM1	20.1831	19.8312	37.2073	39.7965	394.928	-0.944104	0.237378	-3.97722	6.97253e-05	0.00082476
ENSG00000187109	NAP1L1	26.7262	21.1118	37.7727	43.5388	1887.19	-0.763723	0.192392	-3.96963	7.19849e-05	0.000850813
ENSG00000092929	UNC13D	2.62651	2.62185	0.481609	0.418206	39.4191	2.54522	0.641453	3.96789	7.25108e-05	0.000856351
ENSG00000161013	MGAT4B	57.4039	37.7637	27.0062	20.0416	669.396	1.01934	0.257233	3.9627	7.41061e-05	0.000874499
ENSG00000102109	PCSK1N	5.7782	4.88902	0	0	12.2258	7.05415	1.78096	3.96087	7.46759e-05	0.000880527
ENSG00000233608	TWIST2	5.55481	8.36113	0.803647	0.304516	24.0529	3.65402	0.923776	3.95553	7.63665e-05	0.000899749
ENSG00000160691	SHC1	55.6555	68.7162	37.9828	27.1331	704.758	0.932548	0.236392	3.94493	7.98242e-05	0.000939746
ENSG00000105518	TMEM205	6.46447	9.50407	0.374101	0.88596	23.7009	3.64981	0.925562	3.94335	8.03523e-05	0.000945217
ENSG00000162191	UBXN1	26.6083	18.3718	9.01685	6.96815	132.225	1.49862	0.380194	3.94172	8.08988e-05	0.000950895
ENSG00000158792	SPATA2L	5.28065	4.85931	0	0.115304	21.6801	6.42295	1.63003	3.94039	8.13488e-05	0.000955432
ENSG00000139343	SNRPF	17.4217	12.4204	33.3672	33.2918	251.538	-1.15065	0.292065	-3.93972	8.15768e-05	0.000957356
ENSG00000177192	PUS1	11.1371	8.68601	3.82579	3.5745	133.665	1.4256	0.362015	3.93796	8.2177e-05	0.000963642
ENSG00000167978	SRRM2	70.4458	71.5962	47.8551	40.3959	2558.33	0.686685	0.174505	3.93506	8.31769e-05	0.0009746
ENSG00000102144	PGK1	89.0558	64.97	122.382	147.441	1973.96	-0.807033	0.205164	-3.9336	8.36838e-05	0.00097977
ENSG00000182325	FBXL6	6.87221	2.69198	0.712067	0.252951	30.4396	3.3274	0.846144	3.93243	8.40911e-05	0.000983767
ENSG00000168036	CTNNB1	23.8757	19.0996	34.1559	40.9226	1189.1	-0.802787	0.20427	-3.93003	8.49353e-05	0.000992864
ENSG00000100519	PSMC6	7.50189	5.58805	13.4557	15.1436	267.077	-1.1202	0.285128	-3.92876	8.53851e-05	0.000996863
ENSG00000107281	NPDC1	5.52231	5.34438	0.883539	0.104621	27.6206	3.47372	0.884195	3.92869	8.54111e-05	0.000996863
ENSG00000181218	H2AW	15.302	8.93317	0.671292	0	19.0943	5.21026	1.32779	3.924	8.70923e-05	0.00101569
ENSG00000088888	MAVS	43.4804	40.3214	27.5112	21.7096	1341.24	0.768391	0.195898	3.92241	8.76682e-05	0.00102161
ENSG00000111737	RAB35	28.5324	34.6413	17.4201	11.1902	315.897	1.14182	0.291224	3.92077	8.82654e-05	0.00102696
ENSG00000125691	RPL23	55.8497	58.4053	91.4691	92.8648	1510.3	-0.690529	0.176118	-3.92084	8.82417e-05	0.00102696
ENSG00000103111	MON1B	12.5496	12.734	6.45423	3.03651	206.574	1.41538	0.361122	3.9194	8.87697e-05	0.00103203
ENSG00000090581	GNPTG	8.84865	7.36777	2.64155	1.73773	72.226	1.89362	0.483224	3.91873	8.90169e-05	0.00103409
ENSG00000218891	ZNF579	3.06056	4.48799	0.361932	0.257142	23.2275	3.60587	0.920401	3.91772	8.93918e-05	0.00103764
ENSG00000167987	VPS37C	13.3417	14.4191	5.76969	4.53069	129.008	1.43012	0.365139	3.91664	8.97913e-05	0.00104147
ENSG00000141552	ANAPC11	17.2786	5.32447	3.05849	2.2613	96.3188	2.09743	0.536059	3.91269	9.12749e-05	0.00105785
ENSG00000149806	FAU	96.034	61.9782	30.6613	39.5236	302.587	1.17452	0.300297	3.91119	9.18414e-05	0.00106359
ENSG00000175756	AURKAIP1	56.6459	27.2182	4.31976	1.02302	127.533	3.97649	1.01675	3.91098	9.19221e-05	0.0010637
ENSG00000167693	NXN	14.066	18.9454	7.54962	7.24835	241.17	1.15376	0.295132	3.90931	9.25599e-05	0.00107025
ENSG00000136628	EPRS1	36.518	35.2972	57.3379	65.3287	886.757	-0.772027	0.197531	-3.90839	9.29147e-05	0.00107352
ENSG00000148308	GTF3C5	31.4858	28.1264	15.8063	11.8835	268.615	1.10852	0.283687	3.90754	9.32404e-05	0.00107645
ENSG00000136826	KLF4	10.3147	10.4202	3.60943	2.71981	84.8951	1.71316	0.438526	3.90664	9.35877e-05	0.00107962
ENSG00000178531	CTXN1	7.85713	3.52547	0	0	12.0609	7.04177	1.8041	3.9032	9.49282e-05	0.00109424
ENSG00000188191	PRKAR1B	7.86969	8.09213	2.74249	1.90094	79.2666	1.78272	0.456793	3.9027	9.51272e-05	0.00109569
ENSG00000198324	PHETA1	3.74617	5.40639	0.625654	0.50801	29.6137	3.00936	0.771293	3.90171	9.55148e-05	0.0010993
ENSG00000137076	TLN1	154.575	150.725	105.975	77.9139	4138.34	0.731561	0.187626	3.89904	9.65735e-05	0.00110978
ENSG00000160087	UBE2J2	13.0435	15.1844	5.6994	5.82365	159.728	1.29013	0.330867	3.89922	9.65011e-05	0.00110978
ENSG00000230715	AC018638.2	18.6361	15.3303	0	0	11.7253	6.99421	1.7942	3.89824	9.68942e-05	0.0011126
ENSG00000138326	RPS24	23.136	16.711	31.5406	47.2527	795.624	-0.98042	0.251598	-3.89677	9.74854e-05	0.00111853
ENSG00000100300	TSPO	76.7376	45.2355	3.59132	0.400239	153.433	4.93781	1.26739	3.89605	9.77755e-05	0.001121
ENSG00000119771	KLHL29	6.04476	6.01934	2.48781	2.536	162.605	1.26386	0.324709	3.89229	9.93036e-05	0.00113764
ENSG00000068024	HDAC4	3.51724	2.44506	0.853355	0.978563	89.31	1.70734	0.439192	3.88746	0.000101297	0.00115959
ENSG00000171067	C11orf24	18.6295	16.6598	7.94484	5.35189	141.626	1.41122	0.3632	3.88553	0.000102106	0.00116796
ENSG00000107404	DVL1	64.8679	51.5824	3.3275	0.366525	399.51	4.98001	1.28208	3.88433	0.000102612	0.00117284
ENSG00000146701	MDH2	36.0975	34.4353	18.5638	17.3509	331.99	0.974556	0.25094	3.88362	0.000102914	0.0011754
ENSG00000110400	NECTIN1	8.13829	9.29813	3.80452	3.42198	165.141	1.26905	0.326977	3.88115	0.000103963	0.00118646
ENSG00000130165	ELOF1	12.4924	12.8019	5.03912	4.43256	124.271	1.41726	0.365318	3.87952	0.000104664	0.00119355
ENSG00000173272	MZT2A	10.0998	4.28811	1.6246	1.46902	60.9157	2.22802	0.574355	3.87917	0.000104815	0.00119437
ENSG00000170619	COMMD5	16.3568	10.7144	2.67758	4.87779	86.5197	1.84408	0.475583	3.87752	0.000105527	0.00120156
ENSG00000007384	RHBDF1	14.2497	7.54346	4.09585	2.8376	120.917	1.66065	0.428378	3.8766	0.000105928	0.0012052
ENSG00000161642	ZNF385A	5.47209	4.78631	0.2826	0.981584	31.4756	3.01359	0.777704	3.87499	0.000106629	0.00121225
ENSG00000115884	SDC1	22.6211	25.8506	12.3055	8.74268	215.152	1.20272	0.310403	3.87472	0.000106748	0.00121268
ENSG00000005238	FAM214B	14.6569	12.7125	6.8327	5.31198	215.775	1.17502	0.303318	3.87388	0.000107117	0.00121546
ENSG00000130813	SHFL	4.01993	5.02305	0.553611	0.983311	39.3405	2.54946	0.65813	3.87379	0.000107156	0.00121546
ENSG00000103932	RPAP1	13.2924	10.1093	5.84094	3.15022	195.506	1.3846	0.357497	3.87304	0.000107484	0.00121826
ENSG00000125618	PAX8	113.038	90.8174	67.7752	46.0578	2005.85	0.841517	0.21749	3.86921	0.000109186	0.00123662
ENSG00000101997	CCDC22	17.2696	15.3659	6.35077	3.40531	91.0338	1.74636	0.451441	3.86841	0.000109547	0.00123975
ENSG00000101493	ZNF516	9.63903	6.00382	3.08036	2.95043	162.947	1.38121	0.357067	3.8682	0.000109643	0.0012399
ENSG00000124299	PEPD	18.3049	17.2901	8.8571	6.35627	194.846	1.22822	0.317634	3.86677	0.000110286	0.00124623
ENSG00000197063	MAFG	32.5796	29.1233	16.7368	16.2348	425.027	0.905579	0.234225	3.86628	0.000110508	0.00124779
ENSG00000103549	RNF40	13.2068	13.2598	6.76978	2.87929	201.796	1.45772	0.377437	3.86217	0.000112386	0.00126804
ENSG00000267519	AC020916.1	12.8716	11.1607	7.2069	6.12493	609.671	0.851797	0.22057	3.8618	0.000112555	0.00126899
ENSG00000136997	MYC	29.9727	36.31	18.8735	14.154	389.949	1.00355	0.259904	3.86123	0.000112816	0.00127097
ENSG00000175040	CHST2	15.5723	13.1609	6.52735	4.12222	139.729	1.43589	0.37276	3.85205	0.000117135	0.00131838
ENSG00000183655	KLHL25	2.85784	1.68651	0.295714	0.320147	31.4317	2.89041	0.750384	3.85191	0.000117201	0.00131838
ENSG00000130332	LSM7	24.762	15.5196	6.77066	2.02541	70.8778	2.20486	0.57318	3.84671	0.000119715	0.00134564
ENSG00000176715	ACSF3	3.47063	3.69028	1.23665	1.44482	122.879	1.41547	0.368262	3.84365	0.000121218	0.00136151
ENSG00000160767	FAM189B	13.8923	13.4207	5.91663	5.09526	146.678	1.31166	0.341506	3.84082	0.000122622	0.00137625
ENSG00000183506	PI4KAP2	4.315	5.49454	1.7685	1.02802	80.7051	1.80954	0.471303	3.83944	0.000123316	0.001383
ENSG00000129083	COPB1	49.352	41.346	68.8842	91.0982	1094.69	-0.817174	0.212873	-3.83878	0.000123649	0.00138568
ENSG00000067225	PKM	364.443	403.741	269.455	209.402	9155.48	0.681795	0.177621	3.83849	0.000123793	0.00138626
ENSG00000176092	CRYBG2	3.49199	3.05703	0.740661	0.660352	46.954	2.22772	0.580962	3.83453	0.000125803	0.00140771
ENSG00000177663	IL17RA	8.43381	6.67633	3.25803	3.02332	165.572	1.27014	0.331593	3.83042	0.000127925	0.00143039
ENSG00000114554	PLXNA1	25.573	30.9157	7.35637	2.86026	625.325	2.46733	0.644446	3.8286	0.000128875	0.00143993
ENSG00000168476	REEP4	19.3013	14.1133	5.96564	4.01864	84.2379	1.74914	0.457015	3.82733	0.000129543	0.00144631
ENSG00000112877	CEP72	19.8126	20.2461	7.531	9.5121	175.596	1.23177	0.321964	3.82581	0.000130342	0.00145305
ENSG00000141574	SECTM1	5.46726	2.99829	0.516334	0	22.381	4.06337	1.06205	3.82597	0.000130257	0.00145305
ENSG00000130985	UBA1	110.292	97.6716	66.9689	63.3066	1864.99	0.675442	0.176583	3.82506	0.000130738	0.00145637
ENSG00000133466	C1QTNF6	4.82352	4.98529	0.840995	1.79251	76.1398	1.89325	0.495005	3.82471	0.000130924	0.00145736
ENSG00000188352	FOCAD	2.59718	3.58493	6.31577	8.79003	183.005	-1.29858	0.339567	-3.82422	0.000131187	0.0014592
ENSG00000164855	TMEM184A	1.30585	2.14842	0.236787	0.0747689	24.5544	3.47398	0.908792	3.82263	0.000132036	0.00146755
ENSG00000100292	HMOX1	201.964	161.87	110.806	104.594	1140.68	0.757785	0.198346	3.82052	0.000133172	0.00147882
ENSG00000261040	WFDC21P	14.8736	22.1556	45.1015	55.1533	129.237	-1.45088	0.379775	-3.82038	0.000133248	0.00147882
ENSG00000103253	HAGHL	1.50409	0.962331	0	0	11.1698	6.92731	1.81509	3.81652	0.000135347	0.00150099
ENSG00000261373	VPS9D1-AS1	9.32461	8.49978	1.71365	0.324667	29.8256	3.14065	0.823205	3.81515	0.000136099	0.00150822
ENSG00000144711	IQSEC1	7.65888	8.35278	4.13088	2.43175	196.867	1.28727	0.337522	3.8139	0.00013679	0.00151474
ENSG00000042493	CAPG	54.0588	35.0047	23.2226	12.4698	258.503	1.32418	0.347355	3.81219	0.000137738	0.00152412
ENSG00000100239	PPP6R2	15.1969	14.0638	6.73928	6.38408	194.198	1.15823	0.303858	3.81174	0.000137994	0.00152581
ENSG00000011422	PLAUR	21.9059	23.157	11.1885	10.6626	255.463	1.04356	0.273951	3.80929	0.000139366	0.00153984
ENSG00000037757	MRI1	6.24566	5.24261	1.12673	1.06734	40.6217	2.39168	0.627891	3.80907	0.000139489	0.00154006
ENSG00000203950	RTL8A	25.6689	35.049	11.3987	5.62392	84.2378	1.83356	0.48141	3.80873	0.000139685	0.00154108
ENSG00000106089	STX1A	4.12715	3.14903	0.488064	0.308227	25.5361	3.20001	0.840654	3.80657	0.000140909	0.00155344
ENSG00000160325	CACFD1	4.32999	2.27136	0.256026	0.242531	21.4074	3.73634	0.981914	3.80516	0.000141711	0.00156112
ENSG00000138279	ANXA7	31.7986	32.7609	57.2047	60.6526	447.202	-0.869063	0.228571	-3.80216	0.000143439	0.00157899
ENSG00000275888	AC132872.3	10.5354	9.82209	0	0	10.9684	6.8963	1.81463	3.8004	0.000144462	0.00158909
ENSG00000087074	PPP1R15A	37.6202	38.4167	21.5624	13.184	290.853	1.13079	0.297606	3.79961	0.000144926	0.00159239
ENSG00000168924	LETM1	14.9027	15.9862	8.79718	6.15344	317.774	1.04695	0.275548	3.79952	0.000144977	0.00159239
ENSG00000102854	MSLN	4.52369	7.72332	1.04468	0.549788	30.6843	2.93866	0.774147	3.796	0.000147051	0.00161399
ENSG00000125733	TRIP10	35.1344	45.0397	21.1775	20.7038	416.738	0.934062	0.246089	3.79563	0.00014727	0.0016152
ENSG00000143842	SOX13	7.47224	8.37526	2.95545	3.37496	140.959	1.32153	0.348233	3.79497	0.00014766	0.00161829
ENSG00000167136	ENDOG	6.75217	4.44353	0	0	10.9806	6.90233	1.81987	3.79276	0.000148982	0.00163159
ENSG00000146067	FAM193B	6.25704	8.17299	2.68171	2.05184	95.6184	1.60514	0.423475	3.79039	0.00015041	0.00164602
ENSG00000122566	HNRNPA2B1	40.9987	33.726	56.3074	69.2156	1589.56	-0.746872	0.197113	-3.78906	0.000151218	0.00165243
ENSG00000128011	LRFN1	3.8883	5.58479	0.755415	0.7156	33.5514	2.68179	0.707753	3.78917	0.000151154	0.00165243
ENSG00000157510	AFAP1L1	27.3425	25.1758	15.7794	11.8715	451.035	0.926972	0.244661	3.78881	0.000151372	0.00165291
ENSG00000173846	PLK3	6.17463	6.11704	1.2641	1.19747	42.0445	2.32055	0.612753	3.78708	0.000152426	0.00166319
ENSG00000078061	ARAF	26.8695	24.0565	13.2568	9.9016	224.329	1.13927	0.300926	3.78588	0.000153164	0.0016698
ENSG00000100097	LGALS1	468.698	293.936	230.863	158.421	1052.82	0.972331	0.256853	3.78555	0.000153367	0.0016698
ENSG00000185298	CCDC137	41.0533	25.7085	15.5923	11.197	191.44	1.32358	0.349627	3.7857	0.000153279	0.0016698
ENSG00000165802	NSMF	8.94356	6.211	1.52799	2.77912	81.9356	1.81727	0.480262	3.78392	0.000154376	0.00167956
ENSG00000128791	TWSG1	22.7616	22.3705	37.8637	44.3378	483.733	-0.864867	0.228588	-3.78351	0.000154631	0.0016811
ENSG00000004975	DVL2	9.79714	7.03477	3.44383	1.71138	100.215	1.71386	0.453005	3.7833	0.00015476	0.00168128
ENSG00000162458	FBLIM1	18.4796	19.7119	9.4588	7.91381	207.087	1.13606	0.300358	3.78236	0.00015535	0.00168647
ENSG00000172115	CYCS	6.02677	5.83627	11.9829	14.8403	191.902	-1.17639	0.31157	-3.77566	0.000159582	0.00173114
ENSG00000139514	SLC7A1	50.5972	54.6923	35.0887	24.4668	1085.57	0.822	0.21775	3.77496	0.000160031	0.00173476
ENSG00000167612	ANKRD33	7.48385	5.76543	1.93861	0.918215	51.3081	2.22124	0.588838	3.77225	0.000161782	0.00175246
ENSG00000171161	ZNF672	19.7215	15.0574	5.70132	8.0632	155.556	1.33976	0.355225	3.77158	0.000162217	0.0017559
ENSG00000188015	S100A3	71.1794	47.1017	25.0038	12.1814	111.996	1.67663	0.44465	3.77068	0.000162801	0.00176094
ENSG00000135723	FHOD1	11.1502	12.5772	5.68641	2.88379	144.691	1.46986	0.390012	3.76877	0.000164055	0.00177323
ENSG00000141258	SGSM2	5.17699	4.79796	2.15211	1.36883	112.956	1.50528	0.399501	3.76789	0.000164635	0.00177821
ENSG00000010256	UQCRC1	73.9066	51.0418	35.6284	28.5991	519.191	0.963494	0.255797	3.76664	0.000165459	0.00178452
ENSG00000143850	PLEKHA6	16.3336	14.076	8.92872	6.27729	377.294	1.00223	0.266074	3.76674	0.000165394	0.00178452
ENSG00000181027	FKRP	6.49307	8.36331	2.8466	1.54089	85.2385	1.75872	0.46725	3.76397	0.000167235	0.00180237
ENSG00000173812	EIF1	102.795	69.4134	144.273	158.662	1474.56	-0.812083	0.215923	-3.76099	0.000169242	0.00182137
ENSG00000185989	RASA3	21.0021	22.2236	10.1917	11.0848	263.826	1.02154	0.271616	3.76099	0.000169241	0.00182137
ENSG00000278828	H3C10	154.821	43.4808	8.49969	2.76058	222.05	4.1406	1.10166	3.75849	0.000170939	0.0018383
ENSG00000124608	AARS2	9.69196	10.7458	4.41264	3.42005	126.94	1.38304	0.368389	3.7543	0.000173828	0.00186803
ENSG00000178913	TAF7	28.6403	31.2777	56.7453	54.4967	393.508	-0.894586	0.238308	-3.7539	0.000174105	0.00186965
ENSG00000135631	RAB11FIP5	21.5948	21.4714	12.3004	10.8861	400.548	0.893643	0.238188	3.75184	0.000175541	0.00188372
ENSG00000172663	TMEM134	3.4491	2.15879	0.560835	0.0482977	31.3772	3.22037	0.858936	3.74926	0.000177358	0.00190185
ENSG00000061676	NCKAP1	17.6165	18.9132	27.4925	30.1124	1815.88	-0.657772	0.175585	-3.74618	0.000179549	0.00192396
ENSG00000115363	EVA1A	41.0401	42.1008	22.2156	19.9044	294.528	0.981008	0.261924	3.74539	0.000180113	0.00192862
ENSG00000152117	SMPD4BP	18.6805	14.1133	7.6751	5.23481	153.229	1.35001	0.360663	3.74312	0.000181747	0.00194472
ENSG00000198959	TGM2	39.326	50.1597	28.5738	21.7688	951.967	0.82869	0.221597	3.73963	0.000184294	0.00197056
ENSG00000141002	TCF25	13.1144	10.3091	6.18378	4.28623	231.302	1.16565	0.311728	3.73931	0.000184523	0.0019716
ENSG00000167972	ABCA3	2.09457	2.56125	0.538909	0.218788	36.1881	2.62232	0.70157	3.73779	0.000185643	0.00198215
ENSG00000162227	TAF6L	13.9173	14.5602	5.92071	3.76975	101.188	1.55638	0.416553	3.73634	0.000186717	0.00199218
ENSG00000105135	ILVBL	10.8165	7.18293	3.53038	2.93894	117.708	1.48276	0.396998	3.73493	0.00018777	0.00200199
ENSG00000159788	RGS12	1.55773	1.69093	0.262075	0.434458	46.4834	2.21724	0.594203	3.73146	0.000190377	0.00202833
ENSG00000058600	POLR3E	9.98976	8.81151	5.06689	3.0299	218.561	1.21828	0.326687	3.72919	0.000192098	0.0020452
ENSG00000184922	FMNL1	10.3668	12.6338	5.9446	4.26151	212.735	1.17063	0.313961	3.72857	0.000192571	0.00204877
ENSG00000105520	PLPPR2	12.6205	7.99452	3.02881	2.95612	74.5755	1.79117	0.480599	3.72695	0.000193811	0.0020605
ENSG00000197894	ADH5	23.3331	15.4598	34.3248	42.4575	481.732	-0.978707	0.262684	-3.72579	0.000194706	0.00206854
ENSG00000078808	SDF4	35.0542	31.172	6.14102	1.73921	301.204	3.07223	0.824702	3.72526	0.000195113	0.0020714
ENSG00000156976	EIF4A2	31.3141	34.4446	53.5139	54.825	914.161	-0.721648	0.193762	-3.72441	0.000195775	0.00207694
ENSG00000241553	ARPC4	20.5709	21.656	8.99212	10.0956	189.496	1.14431	0.307453	3.7219	0.00019773	0.00209619
ENSG00000181396	OGFOD3	7.72641	6.58283	3.09597	1.55527	104.009	1.62594	0.437125	3.71963	0.000199515	0.00211361
ENSG00000169592	INO80E	9.57005	7.19766	2.28423	3.52253	109.35	1.53222	0.412043	3.71859	0.000200342	0.00212086
ENSG00000146828	SLC12A9	2.13423	2.85802	0.674988	0.351677	45.8908	2.28122	0.613646	3.71748	0.000201221	0.00212715
ENSG00000186577	SMIM29	4.61672	7.98506	0.804939	0.152503	21.6728	3.72506	1.00201	3.71759	0.000201135	0.00212715
ENSG00000137575	SDCBP	62.3326	59.9483	88.2282	117.474	1342.07	-0.75018	0.201883	-3.71592	0.000202464	0.00213726
ENSG00000143061	IGSF3	9.73121	10.8534	4.58724	4.73002	189.539	1.14177	0.307257	3.71601	0.000202396	0.00213726
ENSG00000184260	H2AC20	429.265	416.385	32.2295	4.03237	373.182	4.54488	1.22419	3.71258	0.00020516	0.00216419
ENSG00000049656	CLPTM1L	27.4556	24.9159	15.5958	12.9923	454.164	0.874888	0.235691	3.71202	0.000205613	0.00216744
ENSG00000087087	SRRT	28.2368	29.1003	17.1288	9.48958	349.362	1.10793	0.298611	3.71028	0.000207029	0.00218082
ENSG00000141582	CBX4	6.41818	6.41103	0.519549	1.57493	36.9567	2.608	0.704076	3.70415	0.000212099	0.00223265
ENSG00000107872	FBXL15	5.11128	4.34475	0.69511	0	22.5469	3.78758	1.02315	3.70189	0.000214004	0.00225111
ENSG00000078668	VDAC3	35.1372	33.3599	58.0786	62.6216	515.523	-0.81639	0.220659	-3.69978	0.000215784	0.00226824
ENSG00000085662	AKR1B1	244.771	198.318	332.466	367.434	3577.5	-0.658711	0.178079	-3.69898	0.00021647	0.00227385
ENSG00000141551	CSNK1D	16.6511	14.2743	9.45573	6.42761	442.013	0.963476	0.260586	3.69734	0.000217873	0.00228698
ENSG00000123933	MXD4	4.24237	1.85066	0.349662	0.703869	42.0739	2.53771	0.687704	3.69012	0.000224149	0.0023512
ENSG00000173786	CNP	15.8823	13.2366	7.9832	6.18047	274.838	1.04279	0.28273	3.68829	0.000225768	0.00236651
ENSG00000141696	P3H4	7.97684	8.78201	3.0179	1.39079	66.7792	1.92874	0.523285	3.68584	0.000227952	0.0023863
ENSG00000187609	EXD3	3.38264	2.11094	0.594858	0.525938	42.9181	2.3011	0.624312	3.68581	0.000227976	0.0023863
ENSG00000183864	TOB2	37.4006	44.5377	25.0509	17.7652	463.889	0.935377	0.254084	3.68137	0.000231983	0.00242655
ENSG00000127838	PNKD	14.9563	20.6105	9.44555	4.28173	218.891	1.37246	0.372852	3.68098	0.000232343	0.00242862
ENSG00000221869	CEBPD	25.4062	29.6075	7.19816	9.77358	77.2001	1.69271	0.460019	3.67966	0.000233549	0.00243951
ENSG00000274602	PI4KAP1	4.0396	3.62511	0.936419	0.413963	37.1591	2.5117	0.682881	3.6781	0.000234979	0.00245272
ENSG00000243566	UPK3B	1.74389	2.73246	0	0	10.1994	6.7847	1.84554	3.67627	0.000236669	0.00246864
ENSG00000099889	ARVCF	2.2732	1.48307	0.0533008	0.201966	19.3665	3.87244	1.05381	3.67472	0.000238115	0.00248198
ENSG00000068438	FTSJ1	25.5349	23.1565	11.9241	9.31393	172.034	1.19935	0.32644	3.67403	0.000238759	0.00248696
ENSG00000086061	DNAJA1	37.0914	35.4155	61.5894	68.1561	462.22	-0.838678	0.228294	-3.67367	0.000239089	0.00248866
ENSG00000158863	FAM160B2	7.39857	6.524	3.29358	1.16571	130.688	1.64666	0.448263	3.67343	0.000239319	0.00248932
ENSG00000103202	NME4	6.8106	10.1142	2.29503	2.48465	68.1385	1.81759	0.494863	3.67292	0.000239791	0.00249249
ENSG00000130766	SESN2	12.3781	9.4476	4.16504	2.79474	85.3631	1.65475	0.450992	3.66913	0.000243379	0.00252802
ENSG00000175166	PSMD2	144.693	126.17	201.379	217.501	2930.48	-0.628264	0.171343	-3.6667	0.000245703	0.00255039
ENSG00000154133	ROBO4	3.10317	3.12912	0.771429	0.558824	42.884	2.22996	0.608725	3.66333	0.00024896	0.00258239
ENSG00000105726	ATP13A1	19.0794	16.434	3.98909	1.29366	292.107	2.75015	0.750765	3.66313	0.000249153	0.0025826
ENSG00000160255	ITGB2	3.11931	2.16918	0.481065	0.497138	36.8724	2.44011	0.666254	3.66243	0.000249833	0.00258785
ENSG00000140995	DEF8	10.767	8.0821	3.61491	4.16127	149.726	1.28111	0.349957	3.66075	0.000251476	0.00260306
ENSG00000253368	TRNP1	54.8045	84.2894	33.8504	34.367	351.429	1.02346	0.279715	3.65892	0.000253277	0.00261988
ENSG00000152082	MZT2B	13.6694	4.06721	0.791056	0.936703	25.3261	3.37156	0.921854	3.65737	0.00025482	0.00263403
ENSG00000196976	LAGE3	17.9228	17.9985	1.26619	4.19809	33.6422	2.70915	0.741054	3.6558	0.000256377	0.00264829
ENSG00000088899	LZTS3	2.94796	3.77227	0.779545	0.421976	36.6085	2.48393	0.679741	3.65423	0.000257952	0.00266271
ENSG00000213024	NUP62	17.4292	17.0239	9.18176	8.17785	267.179	0.989588	0.270855	3.65358	0.000258612	0.00266768
ENSG00000145945	FAM50B	6.2367	6.90269	0.462634	1.02258	24.4029	3.13695	0.858918	3.65221	0.000259993	0.00268007
ENSG00000161904	LEMD2	10.4551	10.2348	5.27101	3.56657	171.535	1.22879	0.336595	3.65065	0.000261574	0.00269264
ENSG00000162104	ADCY9	6.95167	8.9031	3.84951	3.45892	210.574	1.11408	0.305169	3.65072	0.000261507	0.00269264
ENSG00000136856	SLC2A8	6.57953	3.51575	0.994207	0.941806	40.4812	2.39175	0.65566	3.64785	0.000264446	0.00272033
ENSG00000104812	GYS1	23.5945	28.1068	12.3958	13.6213	282.333	0.988059	0.270922	3.64703	0.000265291	0.00272714
ENSG00000109066	TMEM104	13.3671	7.13449	4.31666	1.55503	111.622	1.81234	0.497076	3.64599	0.00026636	0.00273436
ENSG00000264570	SNX19P3	35.4913	30.1728	58.667	59.1141	467.479	-0.839692	0.2303	-3.64608	0.000266266	0.00273436
ENSG00000149923	PPP4C	49.2219	42.4187	25.8305	21.6577	325.706	0.950793	0.261112	3.64131	0.000271249	0.00278072
ENSG00000185324	CDK10	9.71027	9.00636	4.65295	1.80506	146.183	1.53846	0.422497	3.64136	0.000271201	0.00278072
ENSG00000171608	PIK3CD	5.33658	6.88617	1.89738	2.20179	88.5421	1.57137	0.431659	3.6403	0.000272318	0.00278977
ENSG00000164687	FABP5	14.9659	20.9958	3.31327	6.72566	75.0239	1.83324	0.503656	3.63987	0.000272775	0.00279253
ENSG00000185187	SIGIRR	3.09603	2.59881	0	0.0813988	17.2976	6.09468	1.67454	3.63962	0.00027304	0.00279332
ENSG00000135677	GNS	69.3196	58.3857	97.0991	105.738	1774.7	-0.666197	0.183068	-3.63906	0.000273633	0.00279747
ENSG00000133657	ATP13A3	54.6148	52.7002	75.6561	90.6271	3106.2	-0.631679	0.173681	-3.637	0.000275828	0.00281798
ENSG00000149639	SOGA1	13.4822	17.7401	8.62594	8.98843	626.443	0.823264	0.226494	3.63482	0.000278171	0.00283998
ENSG00000161981	SNRNP25	10.9362	7.45638	26.5298	21.7045	127.954	-1.37793	0.379166	-3.63412	0.000278935	0.00284583
ENSG00000166897	ELFN2	2.965	3.10048	1.02515	0.453189	56.8066	2.04005	0.561746	3.63162	0.000281645	0.00287151
ENSG00000133619	KRBA1	3.22833	2.65566	0.112574	0.639843	30.3389	2.95936	0.81541	3.62929	0.000284205	0.00289563
ENSG00000176845	METRNL	7.25172	2.68106	0.443236	0.629812	25.5577	3.21958	0.887668	3.627	0.000286729	0.00291935
ENSG00000001629	ANKIB1	11.5992	11.4106	19.5959	22.1448	409.824	-0.859026	0.236907	-3.62601	0.000287834	0.0029286
ENSG00000140264	SERF2	6.68569	3.83794	2.02776	1.64205	111.67	1.52781	0.421447	3.62515	0.000288793	0.00293636
ENSG00000089094	KDM2B	6.82187	8.34431	3.70215	3.84103	265.176	1.00468	0.277199	3.62441	0.000289622	0.00294278
ENSG00000185252	ZNF74	10.3538	10.1159	4.51734	4.46135	157.681	1.18934	0.328165	3.62422	0.000289836	0.00294295
ENSG00000142676	RPL11	64.465	44.4192	97.9502	98.0317	694.379	-0.843012	0.232715	-3.62251	0.000291756	0.00296043
ENSG00000160783	PMF1	15.5151	24.2278	8.70216	4.51699	114.323	1.58504	0.437939	3.61932	0.000295379	0.00299515
ENSG00000167182	SP2	8.8551	10.0783	3.62926	2.1878	77.2133	1.70289	0.471252	3.61354	0.000302048	0.0030607
ENSG00000163956	LRPAP1	6.52433	5.93598	2.64404	3.0586	183.834	1.12861	0.312997	3.60582	0.00031117	0.00315099
ENSG00000184432	COPB2	28.0567	25.2268	40.8179	46.2667	976.924	-0.707498	0.196277	-3.60459	0.00031265	0.00316383
ENSG00000237649	KIFC1	34.8471	29.9849	18.1432	12.585	248.021	1.08002	0.299696	3.60374	0.000313675	0.00317205
ENSG00000051382	PIK3CB	14.8464	11.448	21.1482	28.0542	507.071	-0.900069	0.249891	-3.60185	0.000315959	0.00319299
ENSG00000205542	TMSB4X	136.971	83.012	181.159	233.104	925.213	-0.908965	0.252593	-3.59854	0.000320007	0.00323171
ENSG00000075702	WDR62	11.7041	12.5163	6.51986	6.26321	311.07	0.921145	0.255998	3.59826	0.000320356	0.00323304
ENSG00000104951	IL4I1	4.78084	6.40897	1.08362	0.114056	26.4742	3.23344	0.899349	3.59531	0.000324001	0.00326761
ENSG00000099308	MAST3	5.70824	3.97119	1.41951	1.5548	73.4014	1.70762	0.475143	3.5939	0.000325764	0.00328317
ENSG00000104774	MAN2B1	11.5913	8.25027	3.91296	3.91853	127.387	1.34627	0.374675	3.59316	0.000326689	0.00329028
ENSG00000278771	RN7SL3	20560.7	18987.7	5096.81	1761.67	11885.6	2.52768	0.703649	3.59224	0.000327845	0.00329969
ENSG00000169871	TRIM56	7.46164	6.49718	3.61639	2.76108	193.899	1.13298	0.315471	3.59141	0.000328896	0.00330804
ENSG00000100151	PICK1	6.41806	7.39972	2.19925	1.95312	67.2824	1.73271	0.482644	3.59004	0.000330624	0.00332317
ENSG00000173457	PPP1R14B	48.0954	48.8794	25.1846	20.4245	202.5	1.08872	0.303582	3.58626	0.00033545	0.00336941
ENSG00000167969	ECI1	6.6185	6.919	1.87518	1.24344	45.7125	2.11969	0.591323	3.58466	0.000337518	0.0033879
ENSG00000121413	ZSCAN18	6.10663	4.35656	1.80058	1.94935	99.5283	1.48528	0.414495	3.58336	0.000339199	0.00340248
ENSG00000172819	RARG	17.4491	12.9716	6.9725	6.93803	194.689	1.13311	0.316249	3.58295	0.000339734	0.00340556
ENSG00000100124	ANKRD54	14.2398	9.60283	5.40589	3.24112	122.174	1.47003	0.410306	3.58276	0.000339984	0.00340578
ENSG00000184270	H2AC21	36.0006	35.0987	9.0665	1.71773	34.8595	2.73021	0.762844	3.57899	0.000344927	0.00345297
ENSG00000261236	BOP1	34.793	29.9931	2.89376	0.370438	223.894	4.31292	1.20567	3.5772	0.000347297	0.00347436
ENSG00000153406	NMRAL1	10.3553	12.4184	4.32662	3.77713	93.6562	1.48829	0.416458	3.57368	0.000351995	0.00351901
ENSG00000182742	HOXB4	30.0114	24.1431	13.0545	6.53858	126.468	1.47165	0.411959	3.57233	0.00035382	0.00353488
ENSG00000150991	UBC	247.413	196.719	323.369	376.337	3819.23	-0.654963	0.183377	-3.57168	0.000354692	0.00354122
ENSG00000135596	MICAL1	9.00877	6.64043	2.63473	3.49421	127.617	1.35579	0.37966	3.57106	0.000355539	0.0035473
ENSG00000187498	COL4A1	18.8923	24.0675	14.0347	10.3254	845.485	0.817266	0.229109	3.56714	0.000360895	0.00359834
ENSG00000215041	NEURL4	4.47513	5.24216	1.41194	1.52201	66.8633	1.72464	0.483741	3.56522	0.000363558	0.00362246
ENSG00000035862	TIMP2	67.2128	77.8706	46.2897	44.2541	1136.93	0.679176	0.190574	3.56384	0.000365465	0.00363904
ENSG00000123144	TRIR	96.2087	115.041	56.8269	57.3048	365.396	0.885926	0.248738	3.56169	0.000368481	0.00366662
ENSG00000163399	ATP1A1	28.7764	32.1617	46.6478	51.7365	993.112	-0.692573	0.19458	-3.55932	0.00037181	0.00369728
ENSG00000064601	CTSA	21.2745	19.8589	12.3629	7.58077	306.371	1.0462	0.294044	3.55797	0.000373728	0.00371388
ENSG00000185386	MAPK11	5.17717	4.732	0.894058	0.423468	25.8494	2.91817	0.820332	3.5573	0.000374685	0.00372091
ENSG00000126822	PLEKHG3	3.89026	3.16969	1.23447	1.36032	98.6124	1.44699	0.407323	3.55244	0.000381681	0.00378786
ENSG00000197061	H4C3	309.249	127.42	509.573	472.176	492.072	-1.15959	0.326878	-3.54747	0.000388948	0.00385742
ENSG00000179051	RCC2	62.764	75.5524	44.7033	36.3474	766.468	0.769871	0.217254	3.54365	0.000394628	0.00391115
ENSG00000103066	PLA2G15	7.0329	6.92612	2.62685	1.53132	69.2141	1.74995	0.49402	3.54226	0.000396709	0.00392916
ENSG00000244300	GATA2-AS1	4.94252	5.50443	1.1375	0.489794	30.0452	2.68678	0.75856	3.54195	0.000397178	0.00393119
ENSG00000197756	RPL37A	32.1816	22.9588	45.4599	50.5852	803.565	-0.79663	0.224946	-3.54143	0.000397971	0.00393643
ENSG00000169992	NLGN2	11.1277	9.47161	3.99347	4.77851	143.834	1.23351	0.348364	3.54086	0.000398829	0.0039423
ENSG00000128294	TPST2	3.83438	4.73131	1.30365	1.2761	65.9983	1.72791	0.488248	3.539	0.000401642	0.00396748
ENSG00000141959	PFKL	13.9574	15.1865	2.52412	0.60574	246.76	3.22016	0.91089	3.53518	0.000407492	0.00402261
ENSG00000168159	RNF187	38.6855	33.8088	21.2926	16.3884	319.551	0.946366	0.268058	3.53046	0.000414841	0.00409244
ENSG00000070061	ELP1	3.83314	4.92825	7.37976	8.15203	504.85	-0.830567	0.235453	-3.52753	0.000419464	0.00413531
ENSG00000249115	HAUS5	5.12088	3.64131	1.12135	1.00634	47.4799	2.0481	0.580829	3.52616	0.000421634	0.00415396
ENSG00000197961	ZNF121	18.5829	22.9047	34.262	35.5566	691.331	-0.754163	0.213901	-3.52575	0.000422279	0.00415757
ENSG00000073060	SCARB1	10.5296	12.4879	6.40312	4.26433	223.358	1.10848	0.314519	3.52437	0.000424496	0.00417289
ENSG00000131398	KCNC3	1.268	2.30011	0.265296	0.125657	23.0403	3.18798	0.904582	3.52426	0.000424669	0.00417289
ENSG00000167088	SNRPD1	10.1769	9.49281	17.3619	22.4753	247.828	-1.01674	0.288511	-3.5241	0.000424928	0.00417289
ENSG00000174684	B4GAT1	26.7448	22.0911	7.78325	11.0595	116.351	1.3755	0.390314	3.52408	0.000424954	0.00417289
ENSG00000130638	ATXN10	17.7507	11.1286	23.7885	36.7993	392.913	-1.06229	0.301553	-3.52274	0.000427108	0.00419128
ENSG00000140939	NOL3	7.53042	8.50241	2.30925	1.90221	51.884	1.92767	0.547807	3.5189	0.000433346	0.0042497
ENSG00000182484	WASH6P	1.67415	2.28218	0.0650505	0	15.9074	5.95808	1.69398	3.51722	0.0004361	0.00427108
ENSG00000184058	TBX1	4.25742	1.72573	0.335646	0.158978	19.8645	3.61483	1.02772	3.51734	0.000435895	0.00427108
ENSG00000145217	SLC26A1	2.41834	0.338614	0	0	10.1382	6.79755	1.93276	3.51702	0.000436427	0.00427148
ENSG00000068308	OTUD5	26.8736	28.2276	14.7191	13.5472	256.509	0.962512	0.273822	3.5151	0.000439592	0.00429964
ENSG00000130818	ZNF426	5.56183	7.60932	14.8888	11.9922	258.888	-1.03639	0.294865	-3.51479	0.000440097	0.00430176
ENSG00000105552	BCAT2	7.3744	6.70483	2.77113	0.812522	68.8855	1.97979	0.563626	3.51259	0.000443762	0.00433474
ENSG00000276168	RN7SL1	168148	132685	37852.8	12852.3	90035.3	2.56876	0.731347	3.51237	0.000444136	0.00433556
ENSG00000130529	TRPM4	2.77621	2.2012	0.454881	0.473996	33.4111	2.42532	0.690955	3.5101	0.000447934	0.00436978
ENSG00000166341	DCHS1	0.412382	0.576692	0	0	9.0763	6.6178	1.88582	3.50925	0.000449377	0.00438098
ENSG00000197905	TEAD4	19.5162	25.559	9.63932	8.38075	122.955	1.31903	0.376075	3.50736	0.000452583	0.00440936
ENSG00000181991	MRPS11	5.0631	4.06811	1.44117	1.06183	56.0867	1.87233	0.534124	3.50541	0.000455902	0.00443879
ENSG00000186187	ZNRF1	3.35216	3.25141	0.816498	1.1602	64.8979	1.73891	0.496105	3.50513	0.000456378	0.00444053
ENSG00000167889	MGAT5B	1.2695	1.35477	0	0.0884033	14.9595	4.86316	1.38816	3.50331	0.00045952	0.00446818
ENSG00000138031	ADCY3	9.18866	8.45855	4.21497	2.95938	128.803	1.3011	0.371423	3.50303	0.000459998	0.00446992
ENSG00000129351	ILF3	64.953	49.458	39.138	29.0199	1723.68	0.74849	0.213724	3.50213	0.000461557	0.00448215
ENSG00000090266	NDUFB2	2.88099	1.14411	6.48498	8.25491	71.48	-1.83986	0.526008	-3.49778	0.000469151	0.00455293
ENSG00000117394	SLC2A1	21.9089	9.39589	6.44954	6.45382	250.458	1.2849	0.367628	3.49512	0.000473852	0.00459557
ENSG00000140688	RUSF1	11.2038	7.55441	3.08063	2.99714	76.7568	1.63217	0.467021	3.49484	0.000474343	0.00459734
ENSG00000241360	PDXP	2.10374	2.63704	0	0	8.95421	6.59967	1.88925	3.49327	0.000477141	0.00462146
ENSG00000109475	RPL34	24.6738	26.2415	42.0547	48.5606	411.342	-0.833164	0.238535	-3.49283	0.000477932	0.00462611
ENSG00000138600	SPPL2A	9.60999	5.10456	14.4134	17.2971	319.924	-1.0971	0.314215	-3.49157	0.000480186	0.00464372
ENSG00000188643	S100A16	333.871	324.533	224.464	204.268	1584.01	0.619168	0.177338	3.49147	0.000480374	0.00464372
ENSG00000167487	KLHL26	4.74937	3.52386	1.20313	0.359912	39.971	2.41438	0.691748	3.49026	0.000482548	0.00466171
ENSG00000131697	NPHP4	4.59668	5.05092	2.41838	1.81544	156.563	1.18776	0.340353	3.48979	0.000483401	0.00466694
ENSG00000182379	NXPH4	3.08079	4.56173	0.139658	0.132297	14.5825	4.80771	1.37902	3.48631	0.000489727	0.00472495
ENSG00000198356	GET3	100.475	105.945	62.5236	52.5602	399.597	0.842637	0.241812	3.48468	0.000492729	0.00475083
ENSG00000154237	LRRK1	3.82656	3.90615	2.00944	1.44799	167.656	1.16206	0.333612	3.48327	0.000495334	0.00477287
ENSG00000142599	RERE	11.1135	11.0993	6.04553	6.61416	421.541	0.810949	0.233089	3.47914	0.000503023	0.00484383
ENSG00000138623	SEMA7A	11.1027	22.3789	7.74724	3.89412	146.876	1.51962	0.436804	3.47896	0.000503372	0.00484407
ENSG00000177989	ODF3B	2.59196	1.89527	0	0	8.8443	6.58891	1.89585	3.47544	0.00051002	0.00490487
ENSG00000007866	TEAD3	15.866	17.4021	7.78349	5.59994	121.841	1.31349	0.377967	3.47514	0.000510587	0.00490716
ENSG00000147650	LRP12	5.98716	4.08877	8.9104	12.4283	263.091	-1.07476	0.30936	-3.47415	0.000512475	0.00491897
ENSG00000174282	ZBTB4	16.2823	20.2096	10.4348	8.1213	289.143	0.973612	0.280239	3.47422	0.000512332	0.00491897
ENSG00000112667	DNPH1	13.2854	7.28584	1.92721	0.228204	24.2757	3.27457	0.942831	3.47312	0.000514439	0.00493465
ENSG00000017260	ATP2C1	25.1002	22.5481	36.2531	40.5621	907.279	-0.687655	0.198058	-3.47199	0.000516622	0.00494922
ENSG00000166689	PLEKHA7	11.5094	11.0568	6.07484	6.27309	328.317	0.870378	0.250686	3.47199	0.00051662	0.00494922
ENSG00000160796	NBEAL2	1.59377	2.23029	0.62283	0.212401	48.1243	2.19567	0.632751	3.47004	0.000520389	0.0049821
ENSG00000168569	TMEM223	16.7742	13.1568	3.97885	5.77935	77.0034	1.61909	0.466624	3.4698	0.000520848	0.0049833
ENSG00000110651	CD81	37.9865	27.6664	21.3174	13.1917	631.123	0.930448	0.268207	3.46915	0.000522111	0.00499218
ENSG00000108055	SMC3	16.9469	13.4291	24.157	32.6983	424.638	-0.900561	0.259656	-3.46828	0.000523801	0.00500418
ENSG00000148343	MIGA2	7.04528	4.55569	2.3834	1.17404	81.8279	1.71362	0.494151	3.46782	0.000524708	0.00500418
ENSG00000197046	SIGLEC15	14.3462	16.7537	6.4453	6.68315	130.666	1.2415	0.357982	3.46805	0.000524254	0.00500418
ENSG00000197111	PCBP2	28.7054	26.4562	44.6853	42.7609	968.203	-0.663616	0.191359	-3.46791	0.000524522	0.00500418
ENSG00000005339	CREBBP	17.0104	19.1112	11.6831	10.3503	771.079	0.712287	0.20544	3.46714	0.000526036	0.00500724
ENSG00000158106	RHPN1	1.31986	1.12917	0	0	8.77717	6.57591	1.89653	3.46733	0.000525647	0.00500724
ENSG00000185090	MANEAL	9.22215	7.70667	2.78704	1.88582	55.8439	1.86205	0.537055	3.46714	0.000526021	0.00500724
ENSG00000015133	CCDC88C	1.56434	2.45671	0.483508	0.57253	54.04	1.92101	0.554274	3.46581	0.000528642	0.00502884
ENSG00000069849	ATP1B3	68.8759	72.2113	102.622	131.466	841.019	-0.731283	0.211044	-3.46507	0.000530091	0.00503721
ENSG00000140545	MFGE8	39.7522	29.7909	22.1982	16.764	632.668	0.838498	0.24199	3.46502	0.000530197	0.00503721
ENSG00000141556	TBCD	15.6323	16.591	10.3189	8.80808	595.436	0.752162	0.217235	3.46244	0.000535307	0.00508252
ENSG00000174672	BRSK2	2.78395	3.31672	0.957392	0.288569	43.4405	2.2954	0.663396	3.46007	0.000540031	0.00512242
ENSG00000183386	FHL3	9.92032	4.89634	1.19921	1.13601	29.4428	2.67588	0.773377	3.45999	0.000540196	0.00512242
ENSG00000123416	TUBA1B	191.844	203.571	141.544	108.446	1975.86	0.66144	0.191236	3.45876	0.000542665	0.00514256
ENSG00000104853	CLPTM1	27.8771	21.6838	14.3863	11.6174	329.786	0.933974	0.270139	3.45738	0.000545446	0.00516236
ENSG00000182208	MOB2	9.81744	8.23586	3.83353	2.81753	96.1782	1.4447	0.417855	3.45743	0.000545353	0.00516236
ENSG00000166311	SMPD1	14.2641	9.81134	3.17829	4.46425	74.4705	1.65957	0.480091	3.45679	0.000546653	0.0051705
ENSG00000134905	CARS2	13.3772	13.616	7.80082	7.38966	377.092	0.829321	0.239981	3.45578	0.000548698	0.00518655
ENSG00000126012	KDM5C	40.4729	39.6024	27.1248	22.8582	972.237	0.68033	0.196906	3.4551	0.000550079	0.00519303
ENSG00000164535	DAGLB	6.91859	7.24927	2.83846	2.48968	95.4401	1.41069	0.408282	3.45519	0.000549912	0.00519303
ENSG00000112651	MRPL2	3.05241	1.67396	0	0	8.78934	6.58333	1.90648	3.45314	0.0005541	0.00522768
ENSG00000080189	SLC35C2	9.37102	8.7224	4.67675	3.69188	174.717	1.1143	0.322841	3.45155	0.00055738	0.00525529
ENSG00000070814	TCOF1	13.5173	18.4584	10.1106	4.85105	459.913	1.09482	0.317321	3.45021	0.000560149	0.00527807
ENSG00000184470	TXNRD2	5.54857	4.65295	2.3077	1.28388	96.8942	1.51085	0.437994	3.44948	0.000561671	0.00528907
ENSG00000119681	LTBP2	6.66716	3.44282	2.11785	1.28524	105.078	1.58003	0.458625	3.44516	0.000570731	0.005371
ENSG00000106948	AKNA	3.97986	3.49671	1.6719	0.563718	88.1927	1.74678	0.507137	3.4444	0.000572322	0.00538257
ENSG00000189043	NDUFA4	12.5094	9.34532	24.2163	21.9533	201.667	-1.0708	0.310983	-3.44326	0.000574736	0.00540187
ENSG00000168140	VASN	1.64728	1.93582	0	0	8.64292	6.54947	1.90258	3.44241	0.000576551	0.00541552
ENSG00000100284	TOM1	7.9038	6.00639	3.12227	1.1152	91.2334	1.72132	0.500231	3.44105	0.000579463	0.00543944
ENSG00000167378	IRGQ	11.0122	9.42698	5.17464	5.44977	262.599	0.946055	0.275026	3.43987	0.000581994	0.00545633
ENSG00000213347	MXD3	3.60011	1.48075	0.466284	0.110427	24.9772	3.15907	0.918356	3.43992	0.000581884	0.00545633
ENSG00000160284	SPATC1L	6.34367	1.55773	0	0.121976	16.034	5.99548	1.7431	3.43956	0.000582671	0.00545925
ENSG00000166987	MBD6	9.24684	6.8557	3.13033	3.11872	106.566	1.37036	0.398516	3.43865	0.000584616	0.00547403
ENSG00000198736	MSRB1	7.98776	7.24476	1.67123	1.31929	33.6698	2.3519	0.684223	3.43733	0.00058748	0.0054974
ENSG00000087157	PGS1	16.3333	15.9507	9.02754	6.30128	206.287	1.07597	0.313152	3.43593	0.000590518	0.00552236
ENSG00000117632	STMN1	25.3176	21.1174	35.3444	43.7765	671.859	-0.766429	0.223125	-3.43498	0.0005926	0.00553836
ENSG00000198431	TXNRD1	64.1609	68.5673	95.941	104.88	1917.13	-0.598008	0.174144	-3.43398	0.000594791	0.00555536
ENSG00000111671	SPSB2	3.69355	5.63208	0.367541	0.696338	21.8215	3.12012	0.908767	3.43336	0.000596156	0.00556462
ENSG00000116017	ARID3A	2.75465	2.71921	0.624366	0.670319	41.8428	2.07974	0.605986	3.432	0.000599149	0.00558906
ENSG00000087152	ATXN7L3	24.5436	19.9499	11.8439	11.9712	310.171	0.904472	0.263585	3.43143	0.000600409	0.00559731
ENSG00000129933	MAU2	7.41263	5.98205	3.68811	2.04448	180.159	1.22853	0.358585	3.42605	0.000612429	0.00570581
ENSG00000161956	SENP3	4.87621	4.51263	1.24339	0.549667	34.7115	2.39474	0.699138	3.42527	0.000614184	0.00571859
ENSG00000157881	PANK4	8.53606	7.73839	3.73135	1.96371	95.4484	1.51864	0.443451	3.4246	0.000615699	0.00572911
ENSG00000105402	NAPA	12.5004	12.71	6.96894	4.051	176.585	1.19527	0.349145	3.42343	0.000618371	0.00574841
ENSG00000178719	GRINA	57.0355	44.4033	29.8146	23.8548	336.011	0.921898	0.269297	3.42335	0.000618543	0.00574841
ENSG00000081692	JMJD4	3.58342	2.18977	0.556947	0.0659491	23.6409	3.23117	0.944658	3.42047	0.000625138	0.00580608
ENSG00000144824	PHLDB2	13.1003	13.847	20.842	22.6565	742.757	-0.691777	0.202328	-3.41908	0.000628329	0.00582846
ENSG00000164867	NOS3	1.00558	0.674017	0	0	8.533	6.5383	1.91226	3.41915	0.00062817	0.00582846
ENSG00000197724	PHF2	21.2207	19.4784	12.3682	7.75813	280.934	1.01798	0.298078	3.41513	0.000637512	0.00590996
ENSG00000105576	TNPO2	29.1004	31.7454	20.1722	14.6556	576.043	0.80466	0.235629	3.41494	0.000637965	0.00591049
ENSG00000108846	ABCC3	17.3452	12.5108	8.52939	7.51751	378.058	0.899555	0.263437	3.41469	0.000638536	0.00591152
ENSG00000174886	NDUFA11	4.56484	2.55346	0.869115	0.470461	35.0579	2.42169	0.709228	3.41455	0.00063887	0.00591152
ENSG00000167670	CHAF1A	21.9565	25.0343	13.2633	11.0513	264.227	0.949216	0.27805	3.41384	0.000640547	0.00592337
ENSG00000068323	TFE3	40.4821	36.7132	24.8491	17.1811	429.646	0.878801	0.257456	3.4134	0.000641571	0.00592917
ENSG00000186468	RPS23	31.7659	20.8511	42.9042	55.4986	525.334	-0.89754	0.263047	-3.41208	0.000644686	0.00595426
ENSG00000182704	TSKU	7.26584	8.05984	2.32058	2.69466	69.9212	1.60905	0.47193	3.40951	0.000650801	0.00600702
ENSG00000128016	ZFP36	8.27229	6.06922	0.608104	1.58415	27.9851	2.70774	0.794468	3.40824	0.000653831	0.00603126
ENSG00000174851	YIF1A	26.5636	22.1615	10.2483	11.1644	140.885	1.18882	0.348934	3.407	0.000656817	0.00605505
ENSG00000124198	ARFGEF2	18.3996	15.9722	27.8541	28.2574	707.169	-0.704881	0.206958	-3.40592	0.00065942	0.0060753
ENSG00000134030	CTIF	6.07012	8.19537	3.55376	2.27937	139.709	1.28757	0.378364	3.40298	0.000666545	0.00613715
ENSG00000185669	SNAI3	2.91984	2.71519	0	0	8.39875	6.51123	1.91377	3.4023	0.000668206	0.00614865
ENSG00000110811	P3H3	5.18617	4.97724	1.76324	0.433042	48.7006	2.21682	0.651686	3.40167	0.000669754	0.00615909
ENSG00000172530	BANP	6.66416	6.68538	2.79993	3.03625	134.004	1.19333	0.35108	3.39902	0.000676271	0.00621519
ENSG00000104368	PLAT	15.8382	7.79668	5.76639	4.01652	202.808	1.27973	0.376735	3.3969	0.000681534	0.00625607
ENSG00000161036	LRWD1	5.7292	3.38836	0.560169	1.64017	57.1891	2.05261	0.604261	3.39689	0.000681557	0.00625607
ENSG00000175793	SFN	102.34	81.9634	19.292	5.22147	233.96	2.91184	0.858162	3.39311	0.000691039	0.0063392
ENSG00000169972	PUSL1	4.94066	3.84256	0.24433	0.694356	20.4776	3.22111	0.949454	3.39259	0.000692342	0.00634725
ENSG00000117335	CD46	24.0646	17.9393	34.3821	35.51	834.933	-0.73103	0.215684	-3.38935	0.000700574	0.00641877
ENSG00000134759	ELP2	8.34837	7.26178	13.309	14.0741	407.31	-0.807936	0.238418	-3.38873	0.00070216	0.00642935
ENSG00000185988	PLK5	4.39338	7.68557	1.96639	0.931373	50.9559	2.05564	0.606702	3.38821	0.000703493	0.00643761
ENSG00000099901	RANBP1	35.907	45.2305	22.4977	24.3301	506.411	0.790377	0.233328	3.38741	0.000705552	0.00645249
ENSG00000277075	H2AC8	505.145	449.809	105.053	29.6311	475.083	2.82648	0.834515	3.38697	0.000706691	0.00645895
ENSG00000119013	NDUFB3	17.8605	11.6674	43.2209	42.2964	82.8769	-1.51772	0.448192	-3.38632	0.000708374	0.00647036
ENSG00000185950	IRS2	10.1021	5.25788	2.94658	3.24485	150.564	1.31795	0.389327	3.38521	0.000711245	0.00649262
ENSG00000167815	PRDX2	56.0376	52.5294	31.1628	27.2818	290.982	0.894738	0.264359	3.38456	0.000712928	0.006504
ENSG00000126267	COX6B1	41.145	31.8554	66.4881	77.3266	254.251	-0.972141	0.287464	-3.38178	0.000720165	0.006566
ENSG00000167113	COQ4	10.847	11.0401	5.56303	3.19742	126.168	1.32264	0.391395	3.37931	0.000726684	0.00662139
ENSG00000165175	MID1IP1	6.99395	6.80809	2.14008	2.02728	58.3367	1.72843	0.511611	3.3784	0.000729082	0.00663628
ENSG00000175213	ZNF408	11.8693	6.46695	3.2493	0.992918	55.4294	2.12331	0.628504	3.37836	0.000729208	0.00663628
ENSG00000160741	CRTC2	17.2323	16.042	8.00631	7.11031	149.306	1.13989	0.337442	3.37803	0.00073006	0.00663998
ENSG00000087206	UIMC1	6.76532	7.54737	14.8091	14.8643	179.609	-1.05524	0.312434	-3.37748	0.000731529	0.00664929
ENSG00000046604	DSG2	51.2838	39.4862	69.3467	76.4994	1227.44	-0.681777	0.202023	-3.37475	0.000738833	0.0067075
ENSG00000160877	NACC1	67.583	91.0078	9.95847	1.68243	690.592	3.76844	1.11665	3.37478	0.000738744	0.0067075
ENSG00000082641	NFE2L1	61.2776	76.4147	44.4248	42.0833	1129.81	0.669109	0.198377	3.37291	0.000743781	0.00674832
ENSG00000125651	GTF2F1	52.4581	47.8912	31.8578	22.7577	381.761	0.879389	0.260826	3.37155	0.000747462	0.00677555
ENSG00000250571	GLI4	3.75741	3.09089	0.294802	0.46544	19.9235	3.17016	0.94029	3.37147	0.000747691	0.00677555
ENSG00000136810	TXN	208.426	195.022	303.973	333.032	900.145	-0.658108	0.195243	-3.37072	0.000749733	0.00678993
ENSG00000010404	IDS	3.01844	3.48011	1.09896	1.04104	68.7721	1.60031	0.474816	3.37038	0.000750647	0.00679408
ENSG00000167325	RRM1	39.9203	41.2096	62.38	67.0249	763.381	-0.674152	0.200076	-3.36949	0.000753079	0.00681196
ENSG00000077235	GTF3C1	22.372	26.9687	15.9789	14.2507	788.048	0.705374	0.209604	3.36526	0.000764711	0.00691299
ENSG00000112576	CCND3	7.28512	8.64228	3.23295	3.26013	110.64	1.29161	0.384192	3.36189	0.000774107	0.00699369
ENSG00000114853	ZBTB47	5.18659	3.83659	1.64035	0.466169	52.3771	2.10771	0.627691	3.35787	0.000785443	0.00708823
ENSG00000196531	NACA	12.2264	10.7475	18.3081	20.4138	528.951	-0.75095	0.22364	-3.35785	0.000785522	0.00708823
ENSG00000269335	IKBKG	4.31895	4.11921	0.680994	0.887014	30.2474	2.42694	0.722892	3.35726	0.00078719	0.00709899
ENSG00000286522	H3C2	655.329	363.418	154.611	75.7369	546.745	2.14582	0.639224	3.35692	0.000788159	0.00710344
ENSG00000175920	DOK7	1.36826	0.990484	0	0	8.15458	6.4719	1.92925	3.35462	0.000794745	0.00715846
ENSG00000279716	AC006128.1	1.72884	4.15709	0	0	8.3744	6.49554	1.93699	3.35343	0.000798172	0.007185
ENSG00000147119	CHST7	11.0631	7.58384	2.75829	2.13784	48.319	1.93659	0.578429	3.34802	0.000813909	0.00732224
ENSG00000198715	GLMP	4.26384	3.66454	0.77892	0.573896	27.5948	2.55575	0.763486	3.34748	0.000815505	0.00733217
ENSG00000054611	TBC1D22A	11.1797	9.91449	5.31287	3.85495	137.775	1.20519	0.36023	3.34562	0.000820997	0.00737711
ENSG00000146457	WTAP	18.8411	18.304	28.9489	32.8811	543.697	-0.734767	0.219637	-3.34536	0.000821749	0.00737942
ENSG00000167700	MFSD3	10.2769	1.3924	0	0.623033	19.2372	4.22147	1.26238	3.34405	0.000825658	0.00741006
ENSG00000079785	DDX1	23.2245	27.4009	40.5972	46.8468	453.32	-0.79186	0.236843	-3.34339	0.000827617	0.00742318
ENSG00000230535	BASP1P1	12.2903	11.4763	0.451734	0	13.7954	5.75373	1.72561	3.33432	0.000855089	0.00766497
ENSG00000041880	PARP3	5.6581	7.5712	2.05194	0.777514	40.2765	2.22616	0.667881	3.33317	0.000858625	0.00769205
ENSG00000198354	DCAF12L2	2.21605	1.17189	0	0	8.09962	6.46584	1.9413	3.33068	0.000866345	0.00775654
ENSG00000085719	CPNE3	21.9023	17.5316	31.7035	34.2988	608.451	-0.739627	0.222153	-3.32936	0.000870461	0.00778872
ENSG00000102882	MAPK3	14.4492	14.0652	7.28697	4.49852	126.655	1.27675	0.383665	3.32777	0.000875432	0.0078285
ENSG00000065989	PDE4A	7.74201	6.23431	3.42074	2.02002	112.468	1.36604	0.410637	3.32664	0.000879011	0.00785579
ENSG00000116962	NID1	8.40083	5.3784	2.89496	2.10575	93.479	1.46993	0.441894	3.32644	0.000879643	0.00785674
ENSG00000023516	AKAP11	12.7211	9.45655	19.33	19.0862	514.624	-0.787625	0.237008	-3.3232	0.000889926	0.00794383
ENSG00000071553	ATP6AP1	23.8533	19.5474	12.6427	10.1653	276.25	0.931384	0.280347	3.32226	0.000892926	0.00796584
ENSG00000196843	ARID5A	2.29515	2.65343	0.253078	0.159826	16.3541	3.58563	1.07957	3.32136	0.000895798	0.00798668
ENSG00000181924	COA4	32.1261	33.6654	11.5486	18.4529	177.156	1.13083	0.340591	3.32021	0.000899499	0.00801489
ENSG00000228300	FAM174C	19.0752	27.5684	0.859933	0	85.2876	5.76891	1.73775	3.31976	0.000900956	0.00802308
ENSG00000250397	AP006623.1	6.32346	8.6402	1.89483	0.138074	30.006	2.88765	0.869905	3.3195	0.000901776	0.00802559
ENSG00000166224	SGPL1	11.9417	12.9204	20.5602	21.7501	432.116	-0.768782	0.231637	-3.31891	0.000903686	0.00802822
ENSG00000174744	BRMS1	22.3177	23.852	12.1882	7.69721	142.246	1.21579	0.366312	3.31902	0.000903348	0.00802822
ENSG00000185043	CIB1	52.8221	49.1305	21.4282	28.0317	190.914	1.04381	0.314484	3.31912	0.000903003	0.00802822
ENSG00000183696	UPP1	33.4715	31.5808	17.775	19.8826	402.946	0.78915	0.237807	3.31845	0.000905175	0.00803666
ENSG00000196305	IARS1	58.3495	57.6479	80.1644	95.6258	1849.81	-0.599769	0.180853	-3.31634	0.000912036	0.00809276
ENSG00000170242	USP47	9.0147	7.89232	13.8358	14.3094	529.545	-0.732866	0.221226	-3.31275	0.000923839	0.00819262
ENSG00000139973	SYT16	23.8234	22.5198	33.6411	36.071	1514.43	-0.588567	0.177913	-3.30818	0.000939047	0.00832254
ENSG00000103160	HSDL1	5.97271	4.34941	11.5181	12.4247	132.431	-1.20377	0.364017	-3.30692	0.000943284	0.00835512
ENSG00000198258	UBL5	23.3361	13.3623	36.4031	45.3898	195.992	-1.14353	0.346053	-3.30451	0.000951428	0.00842226
ENSG00000139880	CDH24	3.24148	6.01171	0.721353	1.13889	35.6793	2.30276	0.697019	3.30372	0.000954106	0.00844095
ENSG00000235027	AC068580.3	5.15233	2.52499	0.298167	0	13.7658	4.72208	1.43004	3.30206	0.000959779	0.00848611
ENSG00000187514	PTMA	103.319	135.448	73.4556	75.9865	1123.29	0.674241	0.204267	3.30079	0.000964129	0.00851952
ENSG00000104880	ARHGEF18	4.49429	3.60972	1.54004	0.410306	53.7585	2.06282	0.625172	3.2996	0.000968215	0.00855056
ENSG00000006534	ALDH3B1	5.13393	4.60716	1.81348	1.63201	74.8433	1.50174	0.455573	3.29638	0.000979393	0.00864416
ENSG00000188130	MAPK12	0.972259	0.780284	0.0644988	0.0610994	14.9858	3.80652	1.15513	3.29531	0.000983125	0.00867196
ENSG00000035928	RFC1	9.76411	11.1421	18.3309	18.7624	333.809	-0.83034	0.252028	-3.29463	0.000985515	0.00868791
ENSG00000170906	NDUFA3	11.7809	5.72658	2.4275	1.83965	46.1632	2.04792	0.621899	3.29302	0.000991173	0.00873263
ENSG00000157978	LDLRAP1	8.8834	8.79618	3.80328	3.76177	116.143	1.22488	0.371986	3.2928	0.000991957	0.00873437
ENSG00000151208	DLG5	16.893	18.3439	11.7586	8.3745	498.005	0.807323	0.245244	3.29192	0.000995076	0.00875667
ENSG00000198467	TPM2	45.5248	47.4966	29.7289	23.066	397.568	0.817218	0.248345	3.29066	0.000999538	0.00879075
ENSG00000140326	CDAN1	10.7851	8.47174	4.46635	3.91754	128.99	1.20402	0.365947	3.29015	0.00100132	0.00880127
ENSG00000198680	TUSC1	8.50414	10.0949	1.61035	2.77359	40.3974	2.07907	0.632273	3.28825	0.00100812	0.0088558
ENSG00000204991	SPIRE2	1.49121	1.77188	0.262886	0.284606	26.1094	2.57189	0.782312	3.28755	0.00101064	0.00887266
ENSG00000189339	SLC35E2B	4.67262	5.7549	2.52052	1.44606	104.334	1.39345	0.42423	3.28465	0.00102108	0.00895911
ENSG00000140374	ETFA	13.2544	12.8528	22.7406	23.8603	313.458	-0.835235	0.254444	-3.28259	0.00102859	0.00901541
ENSG00000173137	ADCK5	5.63912	4.37373	1.20512	0.103782	26.592	2.95019	0.898749	3.28256	0.00102871	0.00901541
ENSG00000171202	TMEM126A	10.237	12.7252	31.2469	33.996	73.3639	-1.51579	0.461802	-3.28233	0.00102952	0.00901722
ENSG00000137100	DCTN3	14.9427	21.2803	7.87153	8.82624	169.538	1.11182	0.338821	3.28144	0.00103279	0.00904054
ENSG00000008256	CYTH3	11.714	15.8307	6.82735	6.71249	204.397	1.02029	0.31095	3.28119	0.00103372	0.00904334
ENSG00000048828	FAM120A	65.5727	77.2375	47.9667	45.7527	1468.09	0.606731	0.185175	3.27653	0.00105092	0.00918313
ENSG00000108511	HOXB6	18.6622	15.91	7.61391	6.77548	109.211	1.26776	0.386914	3.2766	0.00105066	0.00918313
ENSG00000167394	ZNF668	4.06832	3.0167	0.779256	0.442911	27.4313	2.54392	0.776491	3.27617	0.00105224	0.00918927
ENSG00000070770	CSNK2A2	10.9963	11.8901	18.6402	21.0287	379.963	-0.795392	0.243066	-3.27233	0.00106666	0.00930973
ENSG00000164620	RELL2	2.65105	3.09531	0	0.220341	13.2016	4.67605	1.4293	3.27156	0.00106956	0.0093256
ENSG00000167685	ZNF444	3.33983	2.6965	1.05139	0.438229	46.048	2.02615	0.619331	3.27151	0.00106973	0.0093256
ENSG00000110108	TMEM109	82.2791	69.8945	43.0152	46.3409	442.124	0.769893	0.235378	3.27088	0.00107214	0.00934116
ENSG00000172830	SSH3	5.50549	6.44107	1.83021	1.41852	47.0008	1.87738	0.574172	3.26972	0.00107656	0.00937416
ENSG00000111897	SERINC1	30.1121	18.0255	41.72	51.4503	378.256	-0.944628	0.288941	-3.26927	0.00107825	0.00938343
ENSG00000124207	CSE1L	70.86	89.3242	118.659	130.902	1333.73	-0.641815	0.19643	-3.26739	0.00108543	0.00944036
ENSG00000008853	RHOBTB2	6.11455	5.99191	2.90816	0.946989	90.3884	1.65464	0.506435	3.26722	0.00108609	0.00944064
ENSG00000065150	IPO5	56.9603	62.2368	80.6339	99.0872	2474.45	-0.592995	0.181532	-3.26661	0.00108845	0.00945561
ENSG00000083845	RPS5	105.835	94.5468	72.0071	40.518	969.468	0.83352	0.255191	3.26626	0.00108978	0.00946169
ENSG00000172613	RAD9A	5.98725	5.92765	2.16169	1.36517	55.144	1.75876	0.53862	3.26531	0.00109343	0.00948785
ENSG00000148803	FUOM	4.52221	2.5754	0	0	7.7212	6.396	1.95937	3.26431	0.00109729	0.00951583
ENSG00000144233	AMMECR1L	12.6685	10.0802	21.9273	20.7716	268.813	-0.902725	0.276723	-3.2622	0.00110552	0.00958163
ENSG00000153574	RPIA	8.89418	5.81308	18.7234	21.8176	85.7996	-1.44748	0.443766	-3.26181	0.00110703	0.00958913
ENSG00000006125	AP2B1	66.1717	56.6837	86.8641	98.4806	2004.01	-0.592249	0.181703	-3.25943	0.00111637	0.00966157
ENSG00000204525	HLA-C	48.2844	43.0534	23.1264	27.2425	304.308	0.859837	0.263807	3.25935	0.00111669	0.00966157
ENSG00000169926	KLF13	11.1512	11.1388	6.88165	4.79867	274.369	0.93324	0.28647	3.25772	0.00112309	0.00971135
ENSG00000181019	NQO1	34.2751	29.8465	46.8148	68.293	456.122	-0.842234	0.258665	-3.25608	0.00112962	0.00976215
ENSG00000123975	CKS2	50.5614	33.038	102.41	88.6972	144.95	-1.18013	0.362489	-3.25563	0.00113139	0.00976613
ENSG00000136002	ARHGEF4	6.07751	4.75973	2.83052	1.90375	141.559	1.19958	0.368454	3.25571	0.00113109	0.00976613
ENSG00000091542	ALKBH5	35.2716	40.2676	23.0245	19.9934	365.696	0.8109	0.249143	3.25476	0.00113488	0.00979058
ENSG00000100949	RABGGTA	6.72959	3.79307	1.44058	0.963284	39.2525	2.14074	0.658061	3.25311	0.0011415	0.00984194
ENSG00000166145	SPINT1	5.48801	4.61711	1.01774	1.36581	37.8908	2.08502	0.641114	3.25219	0.00114519	0.00986808
ENSG00000129003	VPS13C	9.78729	9.94174	14.5605	16.1906	851.965	-0.640644	0.197037	-3.25139	0.00114844	0.00989038
ENSG00000168488	ATXN2L	38.5577	41.0995	27.0492	22.5627	720.629	0.682807	0.210194	3.24846	0.00116033	0.00998699
ENSG00000184160	ADRA2C	4.25768	2.33494	0.137863	0.130597	12.8062	4.62713	1.42512	3.24683	0.00116698	0.0100384
ENSG00000188549	CCDC9B	17.4126	23.1794	13.0801	8.33628	398.895	0.92073	0.28373	3.2451	0.00117411	0.010094
ENSG00000132740	IGHMBP2	7.34413	6.54638	3.46322	3.33927	172.201	1.03197	0.318221	3.24294	0.00118304	0.0101649
ENSG00000185800	DMWD	8.95039	8.35076	4.53161	2.24621	117.587	1.35514	0.417897	3.24276	0.00118377	0.0101653
ENSG00000103254	ANTKMT	4.50565	3.23122	0.157115	0	12.9287	5.66161	1.7461	3.24244	0.00118511	0.0101709
ENSG00000021762	OSBPL5	2.68984	2.04249	0.643176	0.456957	37.335	2.1114	0.651261	3.24201	0.00118689	0.0101803
ENSG00000177963	RIC8A	34.3647	31.3675	22.5583	16.2186	598.446	0.76275	0.235332	3.24117	0.0011904	0.0102046
ENSG00000099860	GADD45B	22.9364	10.7087	4.35571	6.52196	81.5379	1.63656	0.505077	3.24023	0.00119434	0.0102325
ENSG00000174669	SLC29A2	8.12104	10.2879	3.53416	1.56932	54.7817	1.85112	0.571623	3.23836	0.00120218	0.0102937
ENSG00000213064	SFT2D2	19.1216	15.681	25.9241	29.657	868.432	-0.673052	0.207874	-3.23779	0.00120458	0.0103084
ENSG00000100324	TAB1	10.3973	9.04637	4.82658	2.51148	101.375	1.41007	0.435617	3.23695	0.00120814	0.0103329
ENSG00000137203	TFAP2A	4.86512	6.23532	2.66846	1.80064	109.6	1.31023	0.404813	3.23663	0.00120949	0.0103332
ENSG00000161021	MAML1	16.0292	17.5405	9.96814	7.96434	263.239	0.903924	0.279281	3.23662	0.00120956	0.0103332
ENSG00000136807	CDK9	34.2549	52.4869	23.6924	22.3489	341.788	0.909417	0.281132	3.23485	0.00121709	0.0103916
ENSG00000088038	CNOT3	7.28644	8.41812	3.8756	3.12898	132.684	1.16323	0.359724	3.23368	0.00122208	0.0104282
ENSG00000102996	MMP15	2.71482	5.41132	1.13601	0.134517	34.0554	2.67908	0.828612	3.23322	0.00122404	0.010433
ENSG00000171368	TPPP	4.02697	3.64694	1.20583	1.04709	50.8403	1.77063	0.547636	3.23323	0.00122399	0.010433
ENSG00000100197	CYP2D6	2.46654	1.20237	0	0	7.59911	6.3747	1.97212	3.23241	0.00122751	0.0104566
ENSG00000213996	TM6SF2	22.7152	18.6027	9.19882	8.19375	110.035	1.25208	0.387419	3.23185	0.00122992	0.0104712
ENSG00000149476	TKFC	3.50235	2.81407	1.1446	0.804464	57.6035	1.70165	0.526571	3.23157	0.00123112	0.0104754
ENSG00000166831	RBPMS2	7.13911	7.59999	1.8561	1.21727	32.1025	2.26342	0.700566	3.23085	0.00123423	0.0104959
ENSG00000124942	AHNAK	188.994	195.487	258.582	286.237	15495.4	-0.502914	0.15573	-3.22939	0.00124056	0.0105437
ENSG00000116406	EDEM3	6.80367	5.0371	10.7562	12.4536	233.945	-0.963759	0.298466	-3.22904	0.00124206	0.0105505
ENSG00000090432	MUL1	22.2894	18.111	7.79465	9.61069	120.223	1.21741	0.377099	3.22837	0.00124498	0.0105692
ENSG00000172780	RAB43	1.85884	1.09222	0.060189	0	12.8737	5.65774	1.7526	3.22819	0.00124575	0.0105698
ENSG00000152669	CCNO	7.24863	3.13832	0.691775	0.163829	16.7276	3.62439	1.12286	3.22783	0.00124733	0.0105771
ENSG00000039650	PNKP	7.92199	6.15691	3.10648	1.31485	72.0245	1.67764	0.519801	3.22746	0.00124894	0.0105848
ENSG00000101752	MIB1	17.7674	15.0322	23.534	30.4623	745.932	-0.717257	0.222278	-3.22685	0.00125162	0.0105894
ENSG00000122218	COPA	40.3686	35.8785	56.0326	59.5199	1263.08	-0.598606	0.185499	-3.227	0.00125096	0.0105894
ENSG00000135924	DNAJB2	7.60518	4.62952	2.3271	2.05749	82.6957	1.48833	0.4612	3.22708	0.00125058	0.0105894
ENSG00000020256	ZFP64	5.95336	5.40577	2.5218	1.92787	91.947	1.35482	0.420113	3.2249	0.00126019	0.0106559
ENSG00000287680	AC093330.3	4.3101	4.21032	0.183173	0.173518	12.4705	4.57925	1.42057	3.22354	0.00126618	0.0107005
ENSG00000168734	PKIG	8.15134	10.6107	3.16727	2.19255	50.9534	1.80511	0.560095	3.22287	0.00126912	0.0107192
ENSG00000172046	USP19	10.9616	13.1448	6.03641	5.76798	176.043	1.02734	0.318807	3.22244	0.00127102	0.0107292
ENSG00000155438	NIFK	16.7824	18.5067	30.2254	38.6829	217.332	-0.968452	0.300715	-3.2205	0.00127969	0.0107963
ENSG00000103245	CIAO3	2.78367	1.75109	0.482486	0.597689	38.9293	2.07578	0.644937	3.21858	0.00128826	0.0108585
ENSG00000165637	VDAC2	50.3982	40.8796	70.7707	80.3279	586.928	-0.723952	0.224933	-3.21852	0.00128852	0.0108585
ENSG00000135480	KRT7	36.8983	27.0814	20.2072	12.8089	332.256	0.958293	0.297785	3.21807	0.00129056	0.0108635
ENSG00000167657	DAPK3	33.5478	24.7808	6.85621	1.9244	204.013	2.73341	0.849358	3.2182	0.00128996	0.0108635
ENSG00000127585	FBXL16	1.72572	2.19809	0	0.215149	14.068	4.1623	1.294	3.21661	0.00129716	0.0109066
ENSG00000196821	ILRUN	29.2193	33.1396	52.2125	47.8973	633.353	-0.684873	0.212915	-3.21665	0.00129697	0.0109066
ENSG00000127452	FBXL12	16.1518	14.8461	7.52813	5.37294	109.538	1.26733	0.394043	3.21622	0.00129891	0.0109152
ENSG00000182827	ACBD3	12.1248	11.0372	23.7711	21.1703	209.368	-0.953452	0.296497	-3.21572	0.00130118	0.0109281
ENSG00000184557	SOCS3	21.1682	20.0717	11.3173	6.14106	137.465	1.24272	0.3866	3.21448	0.00130683	0.0109694
ENSG00000130299	GTPBP3	8.78106	6.98262	2.98546	3.01665	84.4209	1.39691	0.434642	3.21394	0.00130929	0.0109839
ENSG00000063322	MED29	16.9165	19.6902	10.0161	7.78324	178.91	1.03878	0.323432	3.21173	0.0013194	0.0110625
ENSG00000067704	IARS2	36.0586	38.6708	56.0123	62.5573	684.659	-0.667216	0.207803	-3.21081	0.00132361	0.0110915
ENSG00000135916	ITM2C	26.9989	18.8145	12.395	6.31394	141.985	1.29807	0.404328	3.21044	0.0013253	0.0110995
ENSG00000231500	RPS18	131.283	73.9121	155.279	222.194	915.356	-0.875333	0.272716	-3.20968	0.00132881	0.0111226
ENSG00000145425	RPS3A	69.8524	88.1447	115.682	140.538	808.968	-0.700504	0.218347	-3.20822	0.0013356	0.0111732
ENSG00000204580	DDR1	6.05384	3.50589	2.23936	1.24784	101.945	1.46346	0.456348	3.20689	0.00134179	0.0112187
ENSG00000105618	PRPF31	17.2714	13.3239	5.7316	6.60058	98.2888	1.31459	0.410345	3.20362	0.00135713	0.0113406
ENSG00000069399	BCL3	4.49781	5.16819	0.582553	1.28765	30.574	2.36266	0.737579	3.20326	0.00135883	0.0113484
ENSG00000275714	H3C1	215.674	134.493	34.298	8.40267	170.954	3.03779	0.948513	3.20268	0.00136155	0.0113648
ENSG00000115541	HSPE1	4.36211	2.79092	12.0293	13.1124	50.4298	-1.79328	0.560024	-3.20215	0.00136407	0.0113795
ENSG00000149260	CAPN5	5.07509	4.50053	1.86008	1.43746	67.6722	1.54123	0.481396	3.20158	0.00136676	0.0113955
ENSG00000163050	COQ8A	5.26946	4.56777	1.30995	2.33583	90.05	1.43195	0.447493	3.19994	0.00137458	0.011448
ENSG00000177728	TMEM94	8.76732	4.70092	3.52048	1.32139	141.863	1.48326	0.463523	3.19996	0.00137447	0.011448
ENSG00000077044	DGKD	10.9724	10.1403	6.60126	4.45005	269.56	0.935847	0.292663	3.19769	0.00138532	0.0115309
ENSG00000155850	SLC26A2	11.508	10.8432	17.8561	19.4689	438.589	-0.738697	0.231059	-3.197	0.00138864	0.0115521
ENSG00000126602	TRAP1	17.5163	22.5777	12.2874	8.12587	268.632	0.971934	0.304128	3.19581	0.00139439	0.0115935
ENSG00000185338	SOCS1	3.68769	1.21341	0	0	7.54416	6.36778	1.99426	3.19305	0.00140778	0.0116983
ENSG00000055483	USP36	18.9439	19.7548	12.3284	11.278	492.867	0.712779	0.223325	3.19167	0.00141455	0.0117414
ENSG00000197283	SYNGAP1	2.88225	3.11739	1.05252	0.82514	55.8495	1.67581	0.525048	3.19172	0.00141429	0.0117414
ENSG00000167680	SEMA6B	1.75148	1.44079	0.0700568	0.0663643	12.2264	4.55206	1.42839	3.18684	0.00143835	0.0119323
ENSG00000154370	TRIM11	7.31277	6.42232	3.7515	2.41389	144.69	1.15891	0.363822	3.18537	0.00144569	0.0119866
ENSG00000160445	ZER1	12.5358	15.0523	7.42416	5.20952	150.561	1.12519	0.353388	3.18402	0.00145246	0.0120361
ENSG00000089009	RPL6	123.982	133.861	172.73	210.98	2443.82	-0.574051	0.180434	-3.1815	0.00146513	0.0121343
ENSG00000165688	PMPCA	13.9265	17.6719	8.43286	8.68684	272.045	0.880794	0.277257	3.17681	0.00148905	0.0123256
ENSG00000254681	PKD1P5	0.429292	0.388455	0	0	7.20852	6.29111	1.98097	3.17578	0.00149435	0.0123626
ENSG00000196262	PPIA	139.204	87.0824	171.553	199.109	2266.24	-0.710044	0.223621	-3.17522	0.00149725	0.0123797
ENSG00000157353	FCSK	2.84096	3.46782	1.20477	0.393542	48.9761	1.98303	0.624655	3.1746	0.00150044	0.0123992
ENSG00000134780	DAGLA	2.01885	1.25338	0.259013	0.0981446	18.0283	3.21062	1.01185	3.17302	0.0015086	0.0124597
ENSG00000072195	SPEG	0.647171	0.66014	0.14082	0.0333494	21.6569	2.91748	0.919589	3.17259	0.00151085	0.0124714
ENSG00000128829	EIF2AK4	23.0695	19.5229	30.4964	35.3932	1113.97	-0.627813	0.198048	-3.17	0.00152436	0.012576
ENSG00000188112	C6orf132	1.35398	1.59114	0.219209	0.166124	19.5475	2.93389	0.925631	3.16961	0.00152643	0.0125861
ENSG00000005810	MYCBP2	9.96206	10.1612	16.6296	14.9343	707.813	-0.649593	0.204984	-3.16899	0.00152968	0.0126059
ENSG00000159352	PSMD4	58.4952	43.7881	84.0254	82.8937	696.625	-0.7026	0.221931	-3.16585	0.00154631	0.0127359
ENSG00000180035	ZNF48	5.80984	8.58313	2.25746	2.3676	60.6984	1.63119	0.515359	3.16515	0.00155002	0.0127594
ENSG00000182858	ALG12	3.81278	3.40917	0.845413	1.06781	41.7074	1.91699	0.605709	3.16487	0.00155155	0.012765
ENSG00000136490	LIMD2	2.88262	1.83583	0.505836	0.0598969	21.5046	3.07807	0.972628	3.1647	0.00155245	0.0127653
ENSG00000155760	FZD7	5.89581	5.93296	1.5569	1.99103	50.8285	1.73586	0.548543	3.16449	0.00155353	0.0127672
ENSG00000161395	PGAP3	10.01	8.53564	4.31638	1.88717	76.7219	1.58518	0.501134	3.16317	0.00156059	0.0128182
ENSG00000227097	RPS28P7	15.778	24.2278	0	0	7.19635	6.28177	1.98669	3.16193	0.00156728	0.012866
ENSG00000080845	DLGAP4	11.1841	11.4537	7.17769	4.33865	257.13	0.975954	0.308783	3.16064	0.00157422	0.0129158
ENSG00000213676	ATF6B	10.652	10.9155	5.38061	2.19564	90.5946	1.51199	0.478582	3.15931	0.00158141	0.0129678
ENSG00000165678	GHITM	67.1394	50.1949	90.2976	104.653	637.18	-0.728554	0.230627	-3.15902	0.00158303	0.0129739
ENSG00000112697	TMEM30A	17.8256	17.9001	28.446	30.4638	446.009	-0.721734	0.22851	-3.15843	0.00158624	0.012993
ENSG00000137040	RANBP6	2.54451	3.47541	7.70432	7.79306	84.8026	-1.3761	0.435743	-3.15806	0.00158824	0.0130023
ENSG00000013375	PGM3	9.12754	7.43553	13.7789	16.2492	298.441	-0.853929	0.270546	-3.15631	0.00159777	0.0130731
ENSG00000103502	CDIPT	21.0374	16.8215	10.1035	7.01239	141.412	1.1498	0.364559	3.15395	0.00161077	0.0131651
ENSG00000160298	C21orf58	6.94055	4.30768	0.2826	2.24872	62.7346	2.15015	0.681701	3.1541	0.00160994	0.0131651
ENSG00000196418	ZNF124	3.42317	3.78141	8.18012	9.32398	95.6024	-1.28466	0.407496	-3.15257	0.00161838	0.01322
ENSG00000175701	MTLN	4.95419	1.94909	0	0.138747	12.3718	5.61267	1.78117	3.15111	0.00162649	0.013279
ENSG00000148672	GLUD1	23.1411	22.2088	34.2523	43.7395	399.366	-0.781736	0.248181	-3.14986	0.0016335	0.0133289
ENSG00000103365	GGA2	12.5595	12.2302	20.3651	20.1906	460.72	-0.709615	0.225426	-3.14789	0.00164454	0.0134117
ENSG00000161800	RACGAP1	41.2543	35.7181	56.4386	65.1334	763.102	-0.657539	0.209052	-3.14533	0.001659	0.0135222
ENSG00000172366	MCRIP2	2.99276	2.82393	0.837945	0.170096	29.3408	2.53777	0.806926	3.14499	0.00166095	0.0135307
ENSG00000134758	RNF138	9.94484	10.0094	20.4459	18.3885	190.149	-0.96064	0.305499	-3.14449	0.00166377	0.0135463
ENSG00000146066	HIGD2A	44.5838	26.6728	11.9426	8.70245	51.4838	1.79654	0.571615	3.14291	0.00167275	0.0136062
ENSG00000172922	RNASEH2C	10.5293	5.26268	3.08137	2.69002	91.8367	1.46157	0.465041	3.14288	0.00167295	0.0136062
ENSG00000205356	TECPR1	1.5138	0.682889	0.166024	0.094364	19.0411	3.09212	0.984681	3.14022	0.00168819	0.0137226
ENSG00000075240	GRAMD4	6.89585	7.04441	3.30989	1.50966	78.7557	1.53493	0.489471	3.13589	0.00171335	0.0139156
ENSG00000155252	PI4K2A	15.7667	16.7438	6.59754	9.23885	173.479	1.03571	0.330283	3.13581	0.00171379	0.0139156
ENSG00000083812	ZNF324	4.13393	2.43818	0.79556	0.854113	39.8895	2.00198	0.638506	3.13541	0.00171614	0.0139206
ENSG00000100764	PSMC1	4.43299	4.80287	9.41058	9.7039	148.839	-1.05197	0.335516	-3.13539	0.00171628	0.0139206
ENSG00000137266	SLC22A23	4.22024	2.89982	1.48547	1.0234	73.3905	1.5122	0.482669	3.13299	0.00173034	0.014027
ENSG00000168028	RPSA	168.622	161.581	242.305	230.772	2689.69	-0.518444	0.165507	-3.13246	0.0017335	0.014045
ENSG00000105255	FSD1	9.36646	5.60361	2.31599	2.10251	51.7004	1.76888	0.564794	3.13191	0.00173673	0.0140636
ENSG00000108784	NAGLU	9.1819	6.31492	1.94469	2.61785	50.4306	1.76859	0.565083	3.12979	0.00174929	0.0141499
ENSG00000188846	RPL14	17.0804	15.3776	23.6464	28.6682	626.374	-0.68722	0.219567	-3.12989	0.00174872	0.0141499
ENSG00000203993	ARRDC1-AS1	8.72354	6.35596	1.86428	2.97013	60.4702	1.64403	0.525505	3.12847	0.00175718	0.014206
ENSG00000022840	RNF10	32.0481	24.0841	44.755	45.7242	740.95	-0.685025	0.219026	-3.1276	0.0017624	0.0142405
ENSG00000101246	ARFRP1	6.60331	5.24137	2.95401	2.01479	109.845	1.25821	0.402348	3.12718	0.00176494	0.0142533
ENSG00000051009	FAM160A2	12.4328	11.0732	5.33937	5.78052	140.173	1.08156	0.345878	3.127	0.00176598	0.014254
ENSG00000084092	NOA1	13.5443	12.2887	3.65685	5.26032	66.0219	1.53455	0.4908	3.12662	0.00176826	0.0142647
ENSG00000118960	HS1BP3	2.76399	2.26126	1.10918	0.875601	87.8183	1.34455	0.430326	3.1245	0.00178107	0.0143602
ENSG00000163930	BAP1	21.49	19.9502	13.2437	7.5998	251.711	0.993516	0.318024	3.12403	0.00178395	0.0143757
ENSG00000115760	BIRC6	24.1203	24.9089	34.5183	36.6668	1838.9	-0.538236	0.172403	-3.12197	0.00179644	0.0144685
ENSG00000135535	CD164	24.3397	30.8807	40.7631	46.6196	838.08	-0.665182	0.213078	-3.12178	0.00179761	0.0144701
ENSG00000130477	UNC13A	0.335643	0.389794	0	0	6.95218	6.23557	1.99825	3.12052	0.00180532	0.0145244
ENSG00000140948	ZCCHC14	16.3116	19.9317	11.8094	9.04477	409.317	0.795702	0.255161	3.11843	0.00181817	0.0146198
ENSG00000177189	RPS6KA3	11.359	11.4947	17.3481	19.7146	503.02	-0.697932	0.223864	-3.11765	0.00182297	0.0146506
ENSG00000063854	HAGH	4.38834	3.42318	1.49198	0.243681	47.7511	2.17906	0.699399	3.11562	0.00183561	0.0147087
ENSG00000100711	ZFYVE21	3.50163	3.8984	1.68283	0.814027	71.1262	1.56874	0.503522	3.11553	0.00183612	0.0147087
ENSG00000105197	TIMM50	18.3667	12.7843	8.68797	8.26963	296.375	0.881842	0.283043	3.11558	0.00183583	0.0147087
ENSG00000108946	PRKAR1A	39.5087	40.2791	54.0823	68.17	1180.47	-0.615985	0.197668	-3.11625	0.00183165	0.0147087
ENSG00000138029	HADHB	14.0479	11.8958	20.5794	27.7451	272.089	-0.894045	0.286921	-3.11599	0.00183328	0.0147087
ENSG00000259863	SH3RF3-AS1	5.23311	3.17197	0	0.177413	11.792	5.53747	1.77736	3.11557	0.00183592	0.0147087
ENSG00000087470	DNM1L	57.5437	62.9817	85.6822	89.6463	1845.43	-0.541472	0.174126	-3.10967	0.00187298	0.0149959
ENSG00000114850	SSR3	56.2148	55.5757	80.0457	85.5524	1230.56	-0.566819	0.182366	-3.10813	0.00188273	0.0150659
ENSG00000168067	MAP4K2	3.98733	4.42091	1.9647	0.85613	73.5344	1.57738	0.507668	3.10712	0.00188922	0.0151097
ENSG00000166188	ZNF319	9.97479	5.27185	3.23317	1.79771	74.2366	1.60984	0.518773	3.10316	0.00191467	0.015305
ENSG00000184076	UQCR10	7.70291	3.72736	21.2593	21.5982	45.3394	-1.87481	0.604426	-3.1018	0.0019235	0.0153674
ENSG00000160014	CALM3	39.959	42.9714	28.0606	23.9724	605.204	0.671984	0.216683	3.10124	0.00192714	0.0153883
ENSG00000166888	STAT6	52.8168	54.8761	38.9808	31.5843	1114.35	0.609873	0.196698	3.10055	0.00193162	0.0154158
ENSG00000113739	STC2	23.7185	11.6237	9.75527	6.96566	273.286	1.08597	0.350456	3.09874	0.00194348	0.0155021
ENSG00000164742	ADCY1	4.19136	2.60216	1.54869	1.32444	115.642	1.24889	0.40319	3.09751	0.00195151	0.0155578
ENSG00000183579	ZNRF3	7.86983	9.61972	4.04034	4.43814	155.462	1.04104	0.33619	3.09657	0.00195772	0.015599
ENSG00000118680	MYL12B	200.557	122.324	242.673	299.634	1288.04	-0.745043	0.240643	-3.09604	0.00196121	0.0156185
ENSG00000075089	ACTR6	5.15589	3.43116	10.3207	10.8962	97.3442	-1.2911	0.417231	-3.09445	0.00197176	0.0156881
ENSG00000175591	P2RY2	2.66462	3.65325	1.10726	1.08069	65.231	1.52462	0.492702	3.09441	0.00197206	0.0156881
ENSG00000146731	CCT6A	37.9641	42.3326	64.2829	60.8948	676.918	-0.642227	0.207588	-3.09375	0.00197644	0.0157146
ENSG00000110321	EIF4G2	147.14	168.667	219.08	229.367	5554.67	-0.50631	0.163788	-3.09125	0.00199313	0.0158389
ENSG00000080603	SRCAP	1.35994	1.41169	0.308241	0.437993	41.114	1.89045	0.611691	3.09053	0.00199797	0.0158689
ENSG00000164400	CSF2	45.4119	22.5983	11.4367	9.7505	60.207	1.6929	0.547839	3.09014	0.00200061	0.0158814
ENSG00000160633	SAFB	19.2449	16.3734	9.39294	11.1223	338.312	0.797632	0.258142	3.0899	0.00200225	0.0158859
ENSG00000178297	TMPRSS9	1.22491	2.85494	0.138819	0.263004	16.6149	3.32659	1.07674	3.08951	0.00200489	0.0158984
ENSG00000156273	BACH1	20.66	17.967	28.0183	33.6688	658.719	-0.673478	0.218295	-3.08517	0.00203438	0.0161237
ENSG00000100226	GTPBP1	14.1001	15.8126	8.61398	8.7631	324.911	0.781889	0.253528	3.08404	0.00204212	0.0161765
ENSG00000175505	CLCF1	11.7906	18.0125	6.2175	2.9449	61.2804	1.69884	0.550882	3.08386	0.00204334	0.0161775
ENSG00000160299	PCNT	12.6186	10.9266	6.83849	7.13809	374.147	0.754238	0.244628	3.0832	0.00204785	0.0162046
ENSG00000168827	GFM1	4.44071	5.0556	8.38347	8.52093	266.601	-0.835263	0.270944	-3.08279	0.00205069	0.0162123
ENSG00000187778	MCRS1	26.5532	20.2827	13.5416	9.94818	196.442	1.00014	0.324431	3.08275	0.002051	0.0162123
ENSG00000232434	AJM1	1.05738	0.745557	0	0	6.77514	6.20488	2.01409	3.08074	0.00206486	0.0163133
ENSG00000160813	PPP1R35	3.15843	3.89724	0	0	6.76296	6.19496	2.01218	3.07872	0.00207889	0.0164086
ENSG00000179361	ARID3B	4.80046	6.14276	2.12778	2.10725	80.7648	1.36539	0.443496	3.07869	0.00207913	0.0164086
ENSG00000196776	CD47	12.9937	12.2346	19.1312	22.1002	468.405	-0.707747	0.229928	-3.07812	0.00208309	0.0164312
ENSG00000175826	CTDNEP1	19.106	12.6838	5.81205	7.23301	101.235	1.29045	0.419343	3.07731	0.00208876	0.0164672
ENSG00000158716	DUSP23	35.5244	21.5326	10.8973	5.50559	52.0385	1.80854	0.588069	3.07539	0.00210226	0.0165649
ENSG00000153339	TRAPPC8	13.1361	12.4228	19.4944	21.4007	524.549	-0.677201	0.220229	-3.07498	0.00210516	0.016579
ENSG00000143294	PRCC	21.1614	25.6204	14.9058	8.31832	244.121	1.00956	0.328426	3.07393	0.0021126	0.0166288
ENSG00000167123	CERCAM	10.0256	8.63709	5.30503	2.95889	139.75	1.17902	0.383649	3.07316	0.00211804	0.0166628
ENSG00000143537	ADAM15	7.78357	9.99067	5.06452	1.72886	138.555	1.38772	0.451637	3.07265	0.00212169	0.0166739
ENSG00000276710	CSPG4P10	1.56945	2.02517	0.376655	0.317158	26.3677	2.37015	0.771352	3.07271	0.00212121	0.0166739
ENSG00000023902	PLEKHO1	8.83036	9.92285	5.03014	4.20695	158.937	1.02032	0.332122	3.07212	0.00212541	0.0166944
ENSG00000140332	TLE3	2.2904	2.61762	1.11754	0.608152	71.7904	1.50839	0.491298	3.07021	0.00213907	0.0167928
ENSG00000089505	CMTM1	2.86482	2.48067	0	0	6.70801	6.18787	2.01574	3.06978	0.00214216	0.0168082
ENSG00000198604	BAZ1A	12.884	16.4761	22.1264	26.5052	514.274	-0.732255	0.238569	-3.06937	0.00214513	0.0168227
ENSG00000101439	CST3	31.041	21.8151	14.1269	14.1695	251.292	0.906049	0.295524	3.0659	0.00217013	0.0170098
ENSG00000104957	CCDC130	9.11815	9.24899	4.10234	2.29635	68.3514	1.5235	0.497029	3.06522	0.00217512	0.01704
ENSG00000158406	H4C8	84.0474	69.2224	131.383	111.565	734.108	-0.661785	0.215972	-3.06421	0.00218244	0.0170884
ENSG00000161682	FAM171A2	1.17562	2.64674	0.168293	0	12.2034	4.52084	1.47578	3.06335	0.00218874	0.0171287
ENSG00000137216	TMEM63B	14.7761	15.6865	7.12822	8.36026	174.172	0.974341	0.318214	3.0619	0.00219935	0.0172027
ENSG00000111229	ARPC3	20.1408	19.5696	32.3527	37.6043	284.354	-0.816497	0.266742	-3.06099	0.00220604	0.017246
ENSG00000099385	BCL7C	4.06828	1.90055	0.75135	0.258818	26.2916	2.57901	0.843844	3.05626	0.00224115	0.0175113
ENSG00000141385	AFG3L2	12.5703	13.7317	19.6684	24.7698	396.109	-0.758686	0.248446	-3.05372	0.00226023	0.0176511
ENSG00000155097	ATP6V1C1	19.6693	17.8883	32.7563	28.209	493.783	-0.696958	0.228254	-3.05343	0.00226244	0.0176591
ENSG00000115295	CLIP4	10.3903	10.1351	16.4467	17.8839	365.619	-0.741666	0.243022	-3.05185	0.00227436	0.0177429
ENSG00000260027	HOXB7	36.9123	21.2791	11.858	12.1691	107.049	1.28375	0.421032	3.04905	0.00229564	0.0178902
ENSG00000268812	AC004264.1	6.12044	14.6465	1.51337	0	15.1535	3.78835	1.24246	3.04907	0.00229553	0.0178902
ENSG00000132470	ITGB4	1.33953	0.806281	0.133295	0	13.1991	4.03786	1.32502	3.0474	0.00230831	0.0179795
ENSG00000130312	MRPL34	23.5828	22.8483	9.44328	10.2958	95.5629	1.23424	0.40506	3.04706	0.00231091	0.0179903
ENSG00000171302	CANT1	42.0605	40.8454	26.3583	25.87	511.862	0.667045	0.219036	3.04536	0.00232399	0.0180828
ENSG00000158769	F11R	2.09501	1.29253	4.80788	5.51035	59.4167	-1.58755	0.521537	-3.04398	0.0023347	0.0181566
ENSG00000065183	WDR3	4.72911	4.45607	7.80534	9.05552	229.263	-0.874981	0.287463	-3.04381	0.00233604	0.0181576
ENSG00000061936	SFSWAP	10.0682	10.4467	5.79632	5.96707	280.859	0.801729	0.263634	3.04107	0.00235742	0.0183142
ENSG00000135766	EGLN1	5.21341	2.9041	1.33984	1.0048	48.2228	1.80178	0.592594	3.0405	0.00236183	0.0183389
ENSG00000113645	WWC1	21.7124	27.2509	15.4641	15.5523	690.71	0.656522	0.216068	3.0385	0.00237761	0.0184468
ENSG00000140365	COMMD4	9.50003	6.06607	3.52353	3.46619	128.484	1.16167	0.382328	3.03842	0.0023782	0.0184468
ENSG00000160404	TOR2A	2.91415	3.45199	0.713359	0.450507	24.4457	2.45189	0.807074	3.038	0.00238153	0.0184548
ENSG00000162804	SNED1	1.1195	0.736728	0.152246	0.206031	26.2	2.37785	0.782709	3.03798	0.0023817	0.0184548
ENSG00000146576	C7orf26	14.272	13.4747	6.28597	5.32786	91.8413	1.25817	0.414457	3.03569	0.00239982	0.0185855
ENSG00000156875	MFSD14A	1.12509	1.48082	0	0	6.57375	6.15318	2.02706	3.03552	0.00240123	0.0185868
ENSG00000142453	CARM1	31.9844	26.4752	18.9621	14.6148	348.459	0.802832	0.264501	3.03526	0.00240324	0.0185927
ENSG00000026036	RTEL1-TNFRSF6B	1.45755	0.399667	0.132147	0	15.495	3.84491	1.26742	3.03365	0.00241615	0.0186829
ENSG00000086504	MRPL28	16.6411	10.5942	6.19896	5.03334	100.598	1.28529	0.423793	3.03282	0.00242278	0.0187244
ENSG00000075218	GTSE1	27.0141	29.5117	13.585	18.3348	311.604	0.822606	0.271291	3.03219	0.00242787	0.0187444
ENSG00000115464	USP34	19.4028	19.7246	26.8592	30.2268	1519.98	-0.545192	0.179797	-3.03227	0.00242726	0.0187444
ENSG00000126351	THRA	11.6259	5.94629	4.79236	2.4833	156.099	1.27989	0.422293	3.03081	0.00243901	0.0188206
ENSG00000198569	SLC34A3	1.15048	2.20827	0	0	6.62871	6.16057	2.03294	3.03038	0.00244244	0.0188374
ENSG00000100664	EIF5	37.2314	37.2243	49.369	62.9489	1330.77	-0.593294	0.195818	-3.02982	0.00244696	0.0188546
ENSG00000238086	PPP1R26P1	2.69008	2.01172	0.0831451	0.393814	16.0274	3.29358	1.08706	3.02979	0.0024472	0.0188546
ENSG00000184524	CEND1	2.4423	2.23229	0	0	6.51879	6.14588	2.02954	3.02821	0.00246008	0.018944
ENSG00000172809	RPL38	44.3054	43.7544	30.2835	22.8162	462.982	0.730471	0.241423	3.02569	0.00248064	0.0190917
ENSG00000196588	MRTFA	8.78959	7.96532	4.93814	3.11858	162.906	1.05908	0.350044	3.02555	0.00248182	0.0190917
ENSG00000065717	TLE2	1.43713	1.57627	0.0723864	0	10.9694	5.41284	1.79026	3.0235	0.0024987	0.0192116
ENSG00000184985	SORCS2	4.40596	4.08464	1.90219	0.765821	60.3796	1.6748	0.553994	3.02314	0.00250166	0.0192245
ENSG00000170525	PFKFB3	37.5019	28.2341	19.4569	20.8983	555.615	0.706592	0.233747	3.02289	0.00250372	0.0192305
ENSG00000212123	PRR22	0.988886	3.45725	0	0	6.80575	6.19303	2.04942	3.02185	0.00251238	0.019287
ENSG00000126243	LRFN3	3.02297	2.62883	0.763488	0.50071	30.3018	2.16543	0.716865	3.02069	0.00252199	0.0193508
ENSG00000188186	LAMTOR4	9.01369	3.75431	1.55167	0.440966	24.4782	2.69782	0.893448	3.01956	0.00253141	0.0194131
ENSG00000168288	MMADHC	37.8086	34.9895	53.374	72.4	365.701	-0.787748	0.261235	-3.01548	0.00256576	0.0196664
ENSG00000156261	CCT8	65.2562	65.1563	90.1839	107.236	938.203	-0.598324	0.198504	-3.01416	0.00257689	0.0197273
ENSG00000187051	RPS19BP1	9.69302	6.14115	3.35692	2.09414	66.8952	1.54712	0.513298	3.01407	0.00257767	0.0197273
ENSG00000275183	LENG9	3.45313	0.53261	0	0	6.98869	6.26148	2.07735	3.01417	0.00257685	0.0197273
ENSG00000073670	ADAM11	0.734319	0.830582	0	0	6.45167	6.12812	2.03481	3.01164	0.00259843	0.019876
ENSG00000273599	AL731571.1	3.98811	1.406	0.664119	0.366984	29.8742	2.40315	0.798436	3.00982	0.00261401	0.0199849
ENSG00000187244	BCAM	0.97251	1.52727	0.0601167	0	10.9572	5.40619	1.79648	3.00932	0.00261832	0.0200076
ENSG00000099625	CBARP	1.58777	1.10822	0	0.0619844	10.8459	5.41257	1.79883	3.00894	0.00262161	0.0200225
ENSG00000101557	USP14	31.1766	33.7498	45.911	52.8073	839.229	-0.605716	0.201422	-3.00721	0.00263661	0.0201104
ENSG00000106351	AGFG2	4.58934	4.23888	1.69719	1.2447	55.3203	1.58825	0.528158	3.00714	0.00263717	0.0201104
ENSG00000227671	AL390728.4	20.6575	15.9836	37.8286	32.6729	198.237	-0.937151	0.311639	-3.00716	0.00263697	0.0201104
ENSG00000143106	PSMA5	25.7335	20.8518	35.1012	39.3058	594.271	-0.672401	0.223628	-3.00679	0.00264023	0.0201235
ENSG00000068724	TTC7A	7.62971	7.79475	4.26757	3.09143	140.124	1.06838	0.355397	3.00617	0.00264565	0.0201545
ENSG00000030066	NUP160	14.9133	11.4839	20.2114	23.1943	512.776	-0.713395	0.23733	-3.00592	0.00264781	0.0201607
ENSG00000160282	FTCD	3.65606	4.37457	0.994414	0.685092	27.6392	2.25688	0.751218	3.00429	0.002662	0.0202583
ENSG00000137221	TJAP1	7.34014	6.25374	3.20858	2.99725	114.328	1.13428	0.377605	3.00388	0.00266562	0.0202699
ENSG00000179295	PTPN11	58.9947	78.5991	98.1397	107.989	2069.23	-0.584831	0.194696	-3.00381	0.00266623	0.0202699
ENSG00000159753	CARMIL2	0.55006	1.09549	0.0393713	0	11.0122	5.4106	1.80283	3.00117	0.00268941	0.0204357
ENSG00000128626	MRPS12	22.7692	11.6958	8.2667	2.25639	82.6212	1.72101	0.57348	3.001	0.00269095	0.020437
ENSG00000002587	HS3ST1	0.861584	0.782069	0	0.0382744	10.7117	5.39058	1.79888	2.99663	0.00272981	0.0207216
ENSG00000130826	DKC1	26.0677	30.0902	39.3819	52.8787	534.339	-0.718765	0.239883	-2.99632	0.00273259	0.0207321
ENSG00000111450	STX2	13.409	12.8851	25.5783	21.9371	235.382	-0.852356	0.28471	-2.99377	0.00275556	0.0208957
ENSG00000096070	BRPF3	18.8392	24.6748	14.8544	8.52033	378.896	0.895163	0.299054	2.99332	0.00275961	0.0209159
ENSG00000265681	RPL17	6.53899	5.60011	1.09636	1.73096	31.614	2.10201	0.702346	2.99284	0.00276393	0.0209379
ENSG00000163597	SNHG16	11.4894	10.2982	18.4252	19.6292	274.956	-0.801969	0.267979	-2.99266	0.00276561	0.02094
ENSG00000130520	LSM4	29.9567	32.1372	14.8049	19.0973	235.256	0.871332	0.291269	2.99151	0.00277605	0.0210084
ENSG00000086015	MAST2	34.934	28.3089	21.5	18.9549	716.112	0.646687	0.216262	2.99029	0.00278709	0.0210752
ENSG00000254352	AC100854.1	0	0	10.5714	10.8487	6.25669	-6.13088	2.05031	-2.99023	0.0027877	0.0210752
ENSG00000125458	NT5C	9.07777	8.06014	1.56766	2.04193	27.2444	2.24757	0.751955	2.98897	0.00279919	0.0211407
ENSG00000181163	NPM1	160.014	187.785	229.776	278.177	2806.01	-0.547273	0.183092	-2.98906	0.00279841	0.0211407
ENSG00000130309	COLGALT1	76.8678	74.0337	54.9964	45.4608	1043.17	0.58755	0.196626	2.98816	0.00280659	0.0211858
ENSG00000102024	PLS3	66.715	58.3383	85.0129	104.97	1106.13	-0.602121	0.201515	-2.98798	0.00280831	0.0211863
ENSG00000148180	GSN	4.43068	2.14396	1.44503	0.929799	84.4635	1.47944	0.495167	2.98777	0.00281021	0.0211863
ENSG00000163795	ZNF513	8.66793	4.1402	1.90129	0.720431	31.3241	2.30319	0.770891	2.98769	0.00281093	0.0211863
ENSG00000179899	PHC1P1	2.88654	2.13705	0.392556	0	14.2011	3.70173	1.23921	2.98717	0.00281571	0.0212117
ENSG00000104859	CLASRP	7.57832	7.59886	3.96391	1.6753	87.8353	1.43116	0.479204	2.98654	0.00282152	0.0212447
ENSG00000011028	MRC2	11.2608	11.5239	1.82311	0.259053	140.392	3.45376	1.15781	2.98301	0.0028543	0.0214699
ENSG00000176476	SGF29	9.25585	8.89723	3.11152	2.14366	42.5885	1.79105	0.600413	2.98303	0.00285412	0.0214699
ENSG00000183397	C19orf71	10.8152	11.8623	1.78281	0	14.1218	3.68795	1.23749	2.98018	0.00288079	0.0216582
ENSG00000089060	SLC8B1	6.95184	7.73229	3.72841	3.19553	125.27	1.08332	0.363584	2.97957	0.00288652	0.0216904
ENSG00000119689	DLST	30.0643	23.1731	42.2071	43.7367	542.213	-0.686786	0.230521	-2.97928	0.00288927	0.0217001
ENSG00000104341	LAPTM4B	89.6145	105.263	134.557	154.702	1325.8	-0.57138	0.19205	-2.97516	0.00292836	0.0219826
ENSG00000115041	KCNIP3	0.704286	0.834271	0.0383119	0	10.591	5.35971	1.80181	2.97462	0.00293355	0.0220105
ENSG00000166411	IDH3A	4.69433	5.00678	8.05713	11.261	169.602	-0.996077	0.334934	-2.97395	0.00293996	0.0220475
ENSG00000162063	CCNF	9.17321	13.2487	6.18996	5.0067	181.681	0.997345	0.33555	2.97227	0.00295609	0.0221573
ENSG00000127564	PKMYT1	12.3014	7.74472	0.422763	0	87.2106	5.57359	1.87532	2.97207	0.002958	0.0221605
ENSG00000105849	TWISTNB	3.63678	2.57743	6.46765	10.2353	77.501	-1.41512	0.476322	-2.97093	0.002969	0.0222317
ENSG00000120068	HOXB8	11.7613	8.91915	2.24928	4.37983	56.2365	1.64271	0.553034	2.97036	0.00297454	0.0222621
ENSG00000132341	RAN	118.516	119.841	152.294	198.352	2354.64	-0.557055	0.187677	-2.96817	0.00299583	0.0223989
ENSG00000158715	SLC45A3	9.30197	7.07076	3.84311	2.04781	71.5531	1.48128	0.49903	2.96831	0.00299439	0.0223989
ENSG00000106052	TAX1BP1	6.12184	4.95659	9.34151	10.7121	244.405	-0.851146	0.286897	-2.96673	0.00300981	0.0224809
ENSG00000151881	TMEM267	1.53883	1.26586	4.94648	5.67699	36.3243	-1.91163	0.644352	-2.96674	0.00300971	0.0224809
ENSG00000125872	LRRN4	7.07458	7.18167	2.14939	2.32698	47.0951	1.67051	0.563203	2.96609	0.0030161	0.0225166
[truncated: 12,918 more rows]

## Sheet: Table S2
Table S2: Filtered details of 809 differentially expressed genes with LINC02015 knockdown
Gene ID	Symbol	log2FoldChange	p value	p.adjust
ENSG00000196787	H2AC11	5.13328	5.96892e-77	8.90324e-73
ENSG00000050820	BCAR1	5.55915	5.56914e-74	4.15347e-70
ENSG00000008710	PKD1	5.95712	2.74969e-70	1.36715e-66
ENSG00000125148	MT2A	5.09224	2.23081e-68	8.31869e-65
ENSG00000188157	AGRN	4.37428	1.92653e-65	5.74722e-62
ENSG00000103326	CAPN15	4.8565	8.7883e-63	2.18477e-59
ENSG00000115268	RPS15	4.15911	3.34451e-58	7.12667e-55
ENSG00000233927	RPS28	4.51684	3.25599e-57	6.0708e-54
ENSG00000064932	SBNO2	4.45671	2.14028e-54	3.54716e-51
ENSG00000079432	CIC	4.19869	1.06446e-50	1.46071e-47
ENSG00000148400	NOTCH1	4.08941	1.07722e-50	1.46071e-47
ENSG00000182871	COL18A1	6.6336	3.18215e-50	3.95542e-47
ENSG00000186174	BCL9L	3.43461	3.35559e-48	3.85015e-45
ENSG00000177106	EPS8L2	4.05626	3.31742e-47	3.53448e-44
ENSG00000136295	TTYH3	4.13002	1.32154e-46	1.31414e-43
ENSG00000196498	NCOR2	3.46642	1.64219e-45	1.53094e-42
ENSG00000188486	H2AX	4.40968	3.73619e-45	3.27818e-42
ENSG00000203485	INF2	3.19307	5.43785e-45	4.50617e-42
ENSG00000103335	PIEZO1	3.58435	1.71043e-44	1.34278e-41
ENSG00000108107	RPL28	3.11251	4.94677e-44	3.6893e-41
ENSG00000142798	HSPG2	4.09492	2.69997e-43	1.91775e-40
ENSG00000182095	TNRC18	4.05262	1.47751e-42	1.00175e-39
ENSG00000141985	SH3GL1	4.75615	5.58189e-42	3.61998e-39
ENSG00000130702	LAMA5	5.35655	5.40235e-41	3.35756e-38
ENSG00000132361	CLUH	3.62981	1.84118e-40	1.09852e-37
ENSG00000172725	CORO1B	5.64167	2.28157e-40	1.30892e-37
ENSG00000071894	CPSF1	4.81557	1.92186e-38	1.06172e-35
ENSG00000180900	SCRIB	6.54616	2.5014e-38	1.33253e-35
ENSG00000030582	GRN	3.29098	2.69005e-38	1.38361e-35
ENSG00000105355	PLIN3	3.18683	1.01865e-37	5.06472e-35
ENSG00000196642	RABL6	3.68224	1.40434e-36	6.75714e-34
ENSG00000175221	MED16	6.8693	8.86854e-36	4.13385e-33
ENSG00000130669	PAK4	4.0448	1.43475e-34	6.48509e-32
ENSG00000110697	PITPNM1	3.54332	5.20423e-34	2.28313e-31
ENSG00000104969	SGTA	3.25231	1.5494e-33	6.6031e-31
ENSG00000103257	SLC7A5	2.75736	1.68104e-33	6.96509e-31
ENSG00000126464	PRR12	4.34793	2.7766e-32	1.11934e-29
ENSG00000162337	LRP5	4.36537	4.39961e-32	1.72696e-29
ENSG00000182087	TMEM259	3.96816	5.10034e-32	1.95068e-29
ENSG00000071564	TCF3	3.27054	3.21895e-31	1.20035e-28
ENSG00000125520	SLC2A4RG	5.23351	4.73755e-31	1.72354e-28
ENSG00000076924	XAB2	3.73064	6.36596e-31	2.26082e-28
ENSG00000167671	UBXN6	3.86353	1.21352e-30	4.20949e-28
ENSG00000141526	SLC16A3	3.97651	1.48714e-30	5.04139e-28
ENSG00000075275	CELSR1	2.56125	2.54065e-30	8.42141e-28
ENSG00000140564	FURIN	3.28397	2.8425e-30	9.2171e-28
ENSG00000126461	SCAF1	4.00769	3.0211e-30	9.45679e-28
ENSG00000099904	ZDHHC8	3.91823	3.04322e-30	9.45679e-28
ENSG00000188229	TUBB4B	2.49479	4.11447e-30	1.25248e-27
ENSG00000070047	PHRF1	2.98324	9.27771e-30	2.76773e-27
ENSG00000105325	FZR1	4.30149	4.27295e-29	1.24971e-26
ENSG00000105738	SIPA1L3	2.46901	8.25061e-29	2.36665e-26
ENSG00000184216	IRAK1	2.32221	8.77053e-29	2.46832e-26
ENSG00000123159	GIPC1	2.94192	5.58192e-28	1.54185e-25
ENSG00000177542	SLC25A22	5.61131	6.64258e-28	1.74873e-25
ENSG00000126254	RBM42	4.12028	6.68261e-28	1.74873e-25
ENSG00000123143	PKN1	3.02912	6.59756e-28	1.74873e-25
ENSG00000171298	GAA	5.57848	7.91096e-28	2.03448e-25
ENSG00000085872	CHERP	4.23392	1.12435e-27	2.8425e-25
ENSG00000159840	ZYX	3.3855	1.28315e-27	3.18991e-25
ENSG00000161671	EMC10	3.58142	4.19894e-27	1.02674e-24
ENSG00000143774	GUK1	3.90678	6.95513e-27	1.67327e-24
ENSG00000032444	PNPLA6	3.24043	7.28128e-27	1.72393e-24
ENSG00000169696	ASPSCR1	4.03623	8.73848e-27	2.03661e-24
ENSG00000130402	ACTN4	2.06061	1.0111e-26	2.32024e-24
ENSG00000129968	ABHD17A	5.71813	1.14489e-26	2.58746e-24
ENSG00000099817	POLR2E	3.45747	1.31665e-26	2.93121e-24
ENSG00000180573	H2AC6	3.21661	1.51449e-26	3.32207e-24
ENSG00000167962	ZNF598	4.13874	1.71182e-26	3.7005e-24
ENSG00000129911	KLF16	5.0025	2.59024e-26	5.51943e-24
ENSG00000090006	LTBP4	4.53091	3.07815e-26	6.46673e-24
ENSG00000112787	FBRSL1	3.95256	3.20641e-26	6.64262e-24
ENSG00000178951	ZBTB7A	3.74216	3.76758e-26	7.69825e-24
ENSG00000185504	FAAP100	3.81328	4.61405e-26	9.30044e-24
ENSG00000136830	NIBAN2	2.66453	4.97837e-26	9.90097e-24
ENSG00000104897	SF3A2	3.50709	8.90381e-26	1.74749e-23
ENSG00000011451	WIZ	3.49861	1.41269e-25	2.73659e-23
ENSG00000179832	MROH1	3.36584	2.17475e-25	4.15879e-23
ENSG00000142634	EFHD2	2.78962	3.4661e-25	6.54434e-23
ENSG00000106211	HSPB1	8.07405	4.21284e-25	7.75787e-23
ENSG00000141522	ARHGDIA	2.80516	4.20908e-25	7.75787e-23
ENSG00000169718	DUS1L	3.04504	9.83755e-25	1.78947e-22
ENSG00000167491	GATAD2A	2.84487	1.04011e-24	1.86919e-22
ENSG00000233276	GPX1	2.78182	1.53561e-24	2.72681e-22
ENSG00000164889	SLC4A2	3.03788	1.67872e-24	2.94586e-22
ENSG00000117984	CTSD	2.30196	1.7169e-24	2.97782e-22
ENSG00000110717	NDUFS8	3.08236	1.88598e-24	3.23349e-22
ENSG00000108106	UBE2S	3.52635	2.47512e-24	4.19534e-22
ENSG00000127586	CHTF18	4.5096	4.05646e-24	6.79844e-22
ENSG00000167658	EEF2	2.23938	5.81584e-24	9.63878e-22
ENSG00000142173	COL6A2	5.19428	6.40432e-24	1.04975e-21
ENSG00000006118	TMEM132A	3.00704	1.95743e-23	3.17359e-21
ENSG00000100034	PPM1F	3.21919	2.71284e-23	4.35105e-21
ENSG00000177600	RPLP2	2.32396	2.75909e-23	4.37815e-21
ENSG00000176619	LMNB2	2.15948	2.98246e-23	4.68278e-21
ENSG00000169692	AGPAT2	3.85578	3.34574e-23	5.19844e-21
ENSG00000105722	ERF	3.83616	3.77773e-23	5.80913e-21
ENSG00000101187	SLCO4A1	2.14522	4.24039e-23	6.45405e-21
ENSG00000140983	RHOT2	3.84755	4.40408e-23	6.63549e-21
ENSG00000168209	DDIT4	5.17823	4.5568e-23	6.76139e-21
ENSG00000198355	PIM3	3.55315	4.57831e-23	6.76139e-21
ENSG00000198792	TMEM184B	2.37418	5.86763e-23	8.58054e-21
ENSG00000175550	DRAP1	3.77795	1.15281e-22	1.6534e-20
ENSG00000198113	TOR4A	3.41086	1.50401e-22	2.13655e-20
ENSG00000161847	RAVER1	5.39712	1.5628e-22	2.19912e-20
ENSG00000197530	MIB2	5.26592	1.63555e-22	2.27999e-20
ENSG00000200087	SNORA73B	-2.99169	1.70761e-22	2.3584e-20
ENSG00000122490	SLC66A2	2.9884	2.23664e-22	3.0607e-20
ENSG00000105137	SYDE1	2.37296	2.5514e-22	3.4597e-20
ENSG00000070423	RNF126	4.84607	4.62236e-22	6.21146e-20
ENSG00000076928	ARHGEF1	3.01261	1.31879e-21	1.75635e-19
ENSG00000063245	EPN1	3.15712	1.67988e-21	2.21744e-19
ENSG00000071655	MBD3	2.86291	1.91783e-21	2.50933e-19
ENSG00000132024	CC2D1A	3.0641	2.0222e-21	2.62288e-19
ENSG00000100304	TTLL12	2.68501	2.32961e-21	2.99556e-19
ENSG00000188566	NDOR1	4.28698	3.15748e-21	4.02539e-19
ENSG00000125817	CENPB	2.11935	3.58062e-21	4.52614e-19
ENSG00000088256	GNA11	3.5662	4.54321e-21	5.69467e-19
ENSG00000105669	COPE	4.26789	4.82616e-21	5.99891e-19
ENSG00000104885	DOT1L	3.03866	5.30146e-21	6.53525e-19
ENSG00000024422	EHD2	2.31858	6.6987e-21	8.18998e-19
ENSG00000196422	PPP1R26	2.43855	8.44413e-21	1.024e-18
ENSG00000224051	CPTP	5.31507	9.05813e-21	1.08961e-18
ENSG00000167513	CDT1	3.29426	1.14966e-20	1.37187e-18
ENSG00000179115	FARSA	2.58577	1.40633e-20	1.66483e-18
ENSG00000132017	DCAF15	3.51421	1.56093e-20	1.83329e-18
ENSG00000131899	LLGL1	3.84055	1.65977e-20	1.93415e-18
ENSG00000188807	TMEM201	3.00588	1.9697e-20	2.27752e-18
ENSG00000132382	MYBBP1A	2.91438	2.10672e-20	2.41722e-18
ENSG00000183751	TBL3	4.35232	2.47689e-20	2.82026e-18
ENSG00000128185	DGCR6L	4.56397	2.90264e-20	3.27998e-18
ENSG00000114270	COL7A1	2.52555	4.56238e-20	5.11673e-18
ENSG00000173327	MAP3K11	2.99552	4.76154e-20	5.30023e-18
ENSG00000176101	SSNA1	5.25577	6.09205e-20	6.73104e-18
ENSG00000186635	ARAP1	2.49771	7.267e-20	7.97019e-18
ENSG00000166166	TRMT61A	4.59946	8.49806e-20	9.18529e-18
ENSG00000177700	POLR2L	3.63594	8.49314e-20	9.18529e-18
ENSG00000227500	SCAMP4	2.91797	8.599e-20	9.22754e-18
ENSG00000196961	AP2A1	2.34232	1.09647e-19	1.16822e-17
ENSG00000169727	GPS1	2.63829	1.21077e-19	1.27182e-17
ENSG00000184363	PKP3	4.19976	1.55084e-19	1.61765e-17
ENSG00000196923	PDLIM7	2.56709	1.70761e-19	1.7688e-17
ENSG00000167930	FAM234A	3.11596	2.02335e-19	2.08139e-17
ENSG00000177606	JUN	2.04598	2.10088e-19	2.14636e-17
ENSG00000062822	POLD1	4.15778	4.88253e-19	4.95428e-17
ENSG00000197182	MIRLET7BHG	2.78089	5.31311e-19	5.35475e-17
ENSG00000196365	LONP1	2.52069	6.59968e-19	6.60677e-17
ENSG00000141905	NFIC	2.71769	6.91144e-19	6.87274e-17
ENSG00000059122	FLYWCH1	3.30438	6.99286e-19	6.90765e-17
ENSG00000180921	FAM83H	3.36569	8.58711e-19	8.42666e-17
ENSG00000015532	XYLT2	3.01409	1.03798e-18	1.00536e-16
ENSG00000118046	STK11	2.8979	1.34387e-18	1.29324e-16
ENSG00000007376	RPUSD1	6.14248	1.49298e-18	1.42752e-16
ENSG00000172534	HCFC1	2.06807	1.74602e-18	1.65883e-16
ENSG00000108639	SYNGR2	2.6387	2.02843e-18	1.91494e-16
ENSG00000166925	TSC22D4	4.1274	2.98411e-18	2.76505e-16
ENSG00000102858	MGRN1	2.40424	2.98453e-18	2.76505e-16
ENSG00000176978	DPP7	6.12295	3.27196e-18	3.01262e-16
ENSG00000177169	ULK1	3.21198	3.41624e-18	3.12617e-16
ENSG00000099899	TRMT2A	4.78851	3.98776e-18	3.62691e-16
ENSG00000103249	CLCN7	2.68729	4.55666e-18	4.11922e-16
ENSG00000123064	DDX54	2.98315	4.58716e-18	4.12181e-16
ENSG00000197136	PCNX3	2.48848	5.16515e-18	4.61338e-16
ENSG00000165804	ZNF219	4.95665	6.34037e-18	5.59603e-16
ENSG00000064545	TMEM161A	3.52367	7.1754e-18	6.29578e-16
ENSG00000106665	CLIP2	2.47249	7.78814e-18	6.75395e-16
ENSG00000160410	SHKBP1	2.37264	7.74754e-18	6.75395e-16
ENSG00000251322	SHANK3	2.98104	8.91723e-18	7.68841e-16
ENSG00000182979	MTA1	3.1637	1.0101e-17	8.65898e-16
ENSG00000130513	GDF15	3.50616	1.01836e-17	8.67989e-16
ENSG00000108262	GIT1	2.47185	1.2305e-17	1.04285e-15
ENSG00000125503	PPP1R12C	3.098	1.65029e-17	1.38291e-15
ENSG00000275126	H4C13	4.16357	1.71308e-17	1.4275e-15
ENSG00000197785	ATAD3A	3.93171	1.80655e-17	1.48211e-15
ENSG00000099364	FBXL19	3.79812	1.80352e-17	1.48211e-15
ENSG00000173638	SLC19A1	2.9446	2.13511e-17	1.74029e-15
ENSG00000185033	SEMA4B	2.17591	2.49093e-17	2.01928e-15
ENSG00000059145	UNKL	4.33369	2.75814e-17	2.22381e-15
ENSG00000142409	ZNF787	3.6187	2.88634e-17	2.31466e-15
ENSG00000126705	AHDC1	3.85048	2.93151e-17	2.33831e-15
ENSG00000278463	H2AC4	2.97624	3.51822e-17	2.79137e-15
ENSG00000130479	MAP1S	3.52229	4.05208e-17	3.19793e-15
ENSG00000064961	HMG20B	2.74204	4.07488e-17	3.19899e-15
ENSG00000061938	TNK2	3.82957	4.38852e-17	3.42718e-15
ENSG00000070413	DGCR2	2.20324	4.82781e-17	3.75061e-15
ENSG00000100726	TELO2	6.89108	5.40804e-17	4.1796e-15
ENSG00000167716	WDR81	4.15569	5.70632e-17	4.3874e-15
ENSG00000160360	GPSM1	5.51488	7.09035e-17	5.42357e-15
ENSG00000105732	ZNF574	3.93928	9.8897e-17	7.52626e-15
ENSG00000183207	RUVBL2	2.19839	1.00869e-16	7.63736e-15
ENSG00000079313	REXO1	3.35907	1.19906e-16	9.03289e-15
ENSG00000184357	H1-5	3.37656	1.22827e-16	9.20649e-15
ENSG00000110719	TCIRG1	3.96514	1.28109e-16	9.5544e-15
ENSG00000180340	FZD2	2.64353	1.37314e-16	1.01899e-14
ENSG00000105656	ELL	3.48469	1.45753e-16	1.07627e-14
ENSG00000163520	FBLN2	5.14268	1.75417e-16	1.28893e-14
ENSG00000225663	MCRIP1	5.9799	1.99041e-16	1.45534e-14
ENSG00000122515	ZMIZ2	2.84365	2.24556e-16	1.63389e-14
ENSG00000173020	GRK2	2.35904	2.26543e-16	1.64035e-14
ENSG00000106009	BRAT1	3.96918	2.55465e-16	1.84083e-14
ENSG00000125656	CLPP	4.26843	2.71334e-16	1.93647e-14
ENSG00000142327	RNPEPL1	3.45885	3.15392e-16	2.22957e-14
ENSG00000084207	GSTP1	2.01424	3.44978e-16	2.42721e-14
ENSG00000140859	KIFC3	2.4815	3.57823e-16	2.50577e-14
ENSG00000149541	B3GAT3	4.59711	3.68534e-16	2.56872e-14
ENSG00000076984	MAP2K7	2.60998	4.05468e-16	2.79998e-14
ENSG00000179526	SHARPIN	5.56099	4.49278e-16	3.08822e-14
ENSG00000105429	MEGF8	2.65054	4.54571e-16	3.11027e-14
ENSG00000160949	TONSL	4.00882	4.90334e-16	3.33964e-14
ENSG00000127666	TICAM1	4.08338	5.83627e-16	3.95699e-14
ENSG00000173442	EHBP1L1	2.61773	8.55565e-16	5.77448e-14
ENSG00000187840	EIF4EBP1	2.83191	9.08752e-16	6.10583e-14
ENSG00000146830	GIGYF1	2.54341	9.3255e-16	6.23763e-14
ENSG00000172009	THOP1	2.07418	9.83713e-16	6.55048e-14
ENSG00000102977	ACD	2.88414	1.04983e-15	6.9597e-14
ENSG00000142186	SCYL1	2.91051	1.22495e-15	8.08464e-14
ENSG00000197070	ARRDC1	3.97633	1.23583e-15	8.12052e-14
ENSG00000149091	DGKZ	2.05238	1.35774e-15	8.88247e-14
ENSG00000182272	B4GALNT4	3.18409	1.51374e-15	9.85977e-14
ENSG00000088247	KHSRP	2.01678	1.63251e-15	1.05872e-13
ENSG00000169957	ZNF768	3.52954	1.82723e-15	1.17987e-13
ENSG00000275379	H3C11	3.39013	1.89119e-15	1.21069e-13
ENSG00000170889	RPS9	2.16344	2.07042e-15	1.31976e-13
ENSG00000063660	GPC1	5.3298	2.28446e-15	1.43949e-13
ENSG00000131759	RARA	3.37361	2.2872e-15	1.43949e-13
ENSG00000105426	PTPRS	2.70641	2.3826e-15	1.49323e-13
ENSG00000133265	HSPBP1	4.18997	2.39289e-15	1.4934e-13
ENSG00000090372	STRN4	2.45317	2.66264e-15	1.64796e-13
ENSG00000130382	MLLT1	2.35835	2.71387e-15	1.67273e-13
ENSG00000169710	FASN	4.81812	3.50914e-15	2.14518e-13
ENSG00000185236	RAB11B	2.42646	3.50297e-15	2.14518e-13
ENSG00000065268	WDR18	3.27359	3.77113e-15	2.28692e-13
ENSG00000161091	MFSD12	2.44484	3.77166e-15	2.28692e-13
ENSG00000159363	ATP13A2	2.97294	4.12426e-15	2.49059e-13
ENSG00000161179	YDJC	4.43359	4.4225e-15	2.65992e-13
ENSG00000067057	PFKP	2.03968	4.56385e-15	2.73391e-13
ENSG00000185359	HGS	2.31931	4.61172e-15	2.75154e-13
ENSG00000167965	MLST8	3.72883	4.89391e-15	2.89673e-13
ENSG00000158545	ZC3H18	2.46089	4.88483e-15	2.89673e-13
ENSG00000182809	CRIP2	6.26083	5.45987e-15	3.21895e-13
ENSG00000104805	NUCB1	2.7812	6.62847e-15	3.89253e-13
ENSG00000141994	DUS3L	3.25091	6.65604e-15	3.89339e-13
ENSG00000113758	DBN1	2.23318	6.80388e-15	3.96433e-13
ENSG00000148411	NACC2	2.60028	7.20688e-15	4.18279e-13
ENSG00000186185	KIF18B	2.16911	7.72646e-15	4.46697e-13
ENSG00000137166	FOXP4	3.44564	7.77571e-15	4.47809e-13
ENSG00000149823	VPS51	3.1451	8.20567e-15	4.70753e-13
ENSG00000215030	RPL13P12	5.94143	8.65198e-15	4.94455e-13
ENSG00000160446	ZDHHC12	6.44829	8.84355e-15	5.03475e-13
ENSG00000185122	HSF1	2.98606	1.09684e-14	6.17376e-13
ENSG00000276045	ORAI1	2.82822	1.18391e-14	6.63878e-13
ENSG00000100065	CARD10	3.33378	1.19818e-14	6.69364e-13
ENSG00000126768	TIMM17B	3.32365	1.28162e-14	7.1331e-13
ENSG00000177697	CD151	2.27506	1.50645e-14	8.35325e-13
ENSG00000185130	H2BC13	4.02017	1.51887e-14	8.39092e-13
ENSG00000185340	GAS2L1	3.39781	1.56601e-14	8.61938e-13
ENSG00000167615	LENG8	2.20591	1.81461e-14	9.91457e-13
ENSG00000174791	RIN1	4.05101	2.01206e-14	1.09134e-12
ENSG00000068137	PLEKHH3	5.03423	2.19467e-14	1.18607e-12
ENSG00000111676	ATN1	2.02257	2.48923e-14	1.33559e-12
ENSG00000242802	AP5Z1	4.11344	2.86195e-14	1.53007e-12
ENSG00000104866	PPP1R37	3.35302	2.88626e-14	1.53755e-12
ENSG00000104907	TRMT1	2.29958	3.12753e-14	1.66015e-12
ENSG00000160685	ZBTB7B	3.26543	3.55298e-14	1.8793e-12
ENSG00000130787	HIP1R	2.4222	3.68188e-14	1.9406e-12
ENSG00000124006	OBSL1	3.60624	4.03579e-14	2.11964e-12
ENSG00000177303	CASKIN2	3.26713	4.95182e-14	2.59163e-12
ENSG00000167996	FTH1	2.88947	5.03161e-14	2.62418e-12
ENSG00000107816	LZTS2	3.26381	5.75483e-14	2.99091e-12
ENSG00000272333	KMT2B	2.27275	5.80362e-14	3.00579e-12
ENSG00000110047	EHD1	2.13299	5.99943e-14	3.09645e-12
ENSG00000238227	TMEM250	2.74522	6.81557e-14	3.48154e-12
ENSG00000167508	MVD	3.45437	7.06095e-14	3.58235e-12
ENSG00000013306	SLC25A39	2.28711	7.47224e-14	3.77817e-12
ENSG00000213465	ARL2	4.45547	8.74832e-14	4.40844e-12
ENSG00000170265	ZNF282	2.9082	1.05645e-13	5.28794e-12
ENSG00000181649	PHLDA2	6.99086	1.08941e-13	5.43466e-12
ENSG00000159692	CTBP1	2.41438	1.14025e-13	5.66931e-12
ENSG00000060069	CTDP1	2.57793	1.31277e-13	6.50539e-12
ENSG00000167470	MIDN	2.41715	1.5808e-13	7.80771e-12
ENSG00000076826	CAMSAP3	4.97294	1.62136e-13	7.98157e-12
ENSG00000110237	ARHGEF17	2.47084	1.64741e-13	8.08316e-12
ENSG00000105229	PIAS4	2.57039	1.74438e-13	8.53087e-12
ENSG00000123989	CHPF	5.14454	2.16835e-13	1.05696e-11
ENSG00000183963	SMTN	2.64332	2.37321e-13	1.15305e-11
ENSG00000171223	JUNB	5.48415	2.41467e-13	1.16939e-11
ENSG00000157637	SLC38A10	2.13713	2.80022e-13	1.34736e-11
ENSG00000198931	APRT	3.27927	2.98551e-13	1.43189e-11
ENSG00000160113	NR2F6	2.41649	3.19086e-13	1.52548e-11
ENSG00000095906	NUBP2	4.32948	3.57144e-13	1.70197e-11
ENSG00000178950	GAK	2.19315	3.95876e-13	1.88053e-11
ENSG00000165684	SNAPC4	3.128	4.04507e-13	1.91544e-11
ENSG00000276043	UHRF1	2.24552	4.51681e-13	2.11864e-11
ENSG00000072071	ADGRL1	2.9353	4.68943e-13	2.19271e-11
ENSG00000167967	E4F1	4.48617	5.06813e-13	2.36238e-11
ENSG00000105698	USF2	2.42357	5.12069e-13	2.37945e-11
ENSG00000105701	FKBP8	5.21734	5.49797e-13	2.54683e-11
ENSG00000184967	NOC4L	3.43205	5.89599e-13	2.72274e-11
ENSG00000178209	PLEC	4.61897	6.08391e-13	2.80085e-11
ENSG00000125726	CD70	2.64153	6.18778e-13	2.83991e-11
ENSG00000160326	SLC2A6	3.07995	6.50404e-13	2.9668e-11
ENSG00000110104	CCDC86	2.26884	8.19292e-13	3.7032e-11
ENSG00000130522	JUND	3.18537	8.53764e-13	3.82425e-11
ENSG00000131408	NR1H2	3.17124	9.45707e-13	4.21079e-11
ENSG00000130204	TOMM40	2.09202	1.07396e-12	4.7394e-11
ENSG00000131591	C1orf159	3.93105	1.09848e-12	4.83331e-11
ENSG00000073350	LLGL2	4.53947	1.21796e-12	5.34325e-11
ENSG00000136840	ST6GALNAC4	3.66068	1.27445e-12	5.57471e-11
ENSG00000126456	IRF3	2.39681	1.47746e-12	6.44379e-11
ENSG00000146540	C7orf50	3.2244	1.61841e-12	7.01752e-11
ENSG00000148362	PAXX	5.69545	1.75997e-12	7.60918e-11
ENSG00000166592	RRAD	6.72147	1.77214e-12	7.63965e-11
ENSG00000116809	ZBTB17	3.45421	1.83006e-12	7.8666e-11
ENSG00000132005	RFX1	3.88231	1.91694e-12	8.21638e-11
ENSG00000164896	FASTK	3.20853	1.96673e-12	8.40567e-11
ENSG00000186111	PIP5K1C	2.23425	2.06715e-12	8.80962e-11
ENSG00000165886	UBTD1	6.06669	2.2053e-12	9.34495e-11
ENSG00000162302	RPS6KA4	2.02555	2.36129e-12	9.97762e-11
ENSG00000160957	RECQL4	3.67558	2.49056e-12	1.04941e-10
ENSG00000119559	C19orf25	3.56877	2.73717e-12	1.15008e-10
ENSG00000142185	TRPM2	3.93507	2.76196e-12	1.15723e-10
ENSG00000163874	ZC3H12A	2.20541	2.85025e-12	1.19088e-10
ENSG00000205476	CCDC85C	2.40385	2.97167e-12	1.23814e-10
ENSG00000177225	GATD1	2.12522	3.01715e-12	1.25359e-10
ENSG00000109736	MFSD10	3.77858	3.20966e-12	1.32618e-10
ENSG00000020129	NCDN	2.3231	3.33229e-12	1.36927e-10
ENSG00000125835	SNRPB	2.02212	3.53483e-12	1.4485e-10
ENSG00000105671	DDX49	2.44057	3.64297e-12	1.48873e-10
ENSG00000078902	TOLLIP	2.3461	3.66051e-12	1.49181e-10
ENSG00000074964	ARHGEF10L	2.92378	3.81412e-12	1.55017e-10
ENSG00000174996	KLC2	2.40125	3.98554e-12	1.61544e-10
ENSG00000196747	H2AC13	5.33423	4.39746e-12	1.77277e-10
ENSG00000004399	PLXND1	2.41909	5.62319e-12	2.25472e-10
ENSG00000099800	TIMM13	2.89383	6.01554e-12	2.39914e-10
ENSG00000087077	TRIP6	2.22615	6.13861e-12	2.44169e-10
ENSG00000174903	RAB1B	2.04886	6.20898e-12	2.46311e-10
ENSG00000104976	SNAPC2	3.97522	6.59273e-12	2.60151e-10
ENSG00000196411	EPHB4	2.23665	6.74686e-12	2.65531e-10
ENSG00000181588	MEX3D	2.19651	7.07458e-12	2.77696e-10
ENSG00000093010	COMT	2.65235	8.20331e-12	3.20316e-10
ENSG00000131165	CHMP1A	2.45148	8.58698e-12	3.34421e-10
ENSG00000100106	TRIOBP	2.13528	8.9749e-12	3.48619e-10
ENSG00000164897	TMUB1	5.5202	9.98083e-12	3.85684e-10
ENSG00000110046	ATG2A	2.68314	1.39546e-11	5.30987e-10
ENSG00000179950	PUF60	2.14499	1.6319e-11	6.19375e-10
ENSG00000182872	RBM10	2.2922	1.69466e-11	6.41563e-10
ENSG00000116685	KIAA2013	2.01619	1.87573e-11	7.06525e-10
ENSG00000167775	CD320	3.45503	1.90167e-11	7.1449e-10
ENSG00000104518	GSDMD	3.04611	2.02477e-11	7.5883e-10
ENSG00000168528	SERINC2	2.71291	2.21051e-11	8.24299e-10
ENSG00000167747	C19orf48	2.27037	2.34305e-11	8.71543e-10
ENSG00000277157	H4C4	2.40589	2.3539e-11	8.73402e-10
ENSG00000214706	IFRD2	2.89754	2.39059e-11	8.84815e-10
ENSG00000130202	NECTIN2	2.51492	2.45389e-11	9.01534e-10
ENSG00000132613	MTSS2	3.15902	2.9556e-11	1.08053e-09
ENSG00000179364	PACS2	2.77814	3.11165e-11	1.13203e-09
ENSG00000119333	WDR34	2.64036	3.12713e-11	1.1349e-09
ENSG00000213445	SIPA1	2.39868	3.16227e-11	1.14486e-09
ENSG00000176248	ANAPC2	2.25491	3.38038e-11	1.21792e-09
ENSG00000188986	NELFB	2.18434	3.51816e-11	1.2645e-09
ENSG00000166016	ABTB2	2.11733	3.64688e-11	1.30762e-09
ENSG00000171222	SCAND1	9.93191	3.78081e-11	1.34856e-09
ENSG00000126215	XRCC3	3.52719	4.06161e-11	1.44245e-09
ENSG00000167792	NDUFV1	2.08334	4.20896e-11	1.49123e-09
ENSG00000177030	DEAF1	2.50378	4.67318e-11	1.64788e-09
ENSG00000127663	KDM4B	2.25106	4.90875e-11	1.72686e-09
ENSG00000101220	C20orf27	2.85776	5.35035e-11	1.87338e-09
ENSG00000169100	SLC25A6	5.34447	5.68874e-11	1.98719e-09
ENSG00000173465	ZNRD2	4.16709	5.80993e-11	2.02479e-09
ENSG00000014164	ZC3H3	3.81275	6.85327e-11	2.38283e-09
ENSG00000138834	MAPK8IP3	2.34663	7.1414e-11	2.47149e-09
ENSG00000168005	SPINDOC	2.3851	7.44048e-11	2.56903e-09
ENSG00000133895	MEN1	2.16071	7.50399e-11	2.57902e-09
ENSG00000176058	TPRN	5.72364	8.20669e-11	2.80117e-09
ENSG00000177674	AGTRAP	2.96914	8.90089e-11	3.03118e-09
ENSG00000100162	CENPM	2.70644	8.93174e-11	3.03476e-09
ENSG00000005206	SPPL2B	3.48809	9.15422e-11	3.10328e-09
ENSG00000075618	FSCN1	4.77632	9.21578e-11	3.11707e-09
ENSG00000167674	HDGFL2	2.11882	9.4426e-11	3.18656e-09
ENSG00000142156	COL6A1	3.2323	1.00462e-10	3.38261e-09
ENSG00000276903	H2AC16	9.77803	1.07322e-10	3.60543e-09
ENSG00000183598	H3C13	9.75544	1.11638e-10	3.742e-09
ENSG00000101216	GMEB2	2.51169	1.13456e-10	3.7944e-09
ENSG00000173599	PC	2.4594	1.23289e-10	4.10487e-09
ENSG00000160256	FAM207A	2.98663	1.38819e-10	4.5876e-09
ENSG00000100299	ARSA	3.93295	1.42381e-10	4.6882e-09
ENSG00000153976	HS3ST3A1	2.03837	1.48893e-10	4.89183e-09
ENSG00000140854	KATNB1	2.91467	1.53418e-10	5.02941e-09
ENSG00000127445	PIN1	2.87193	1.66445e-10	5.39716e-09
ENSG00000076944	STXBP2	2.83787	1.69622e-10	5.46453e-09
ENSG00000197562	RAB40C	4.41144	1.7386e-10	5.58901e-09
ENSG00000225138	SLC9A3-AS1	4.39747	1.98496e-10	6.33996e-09
ENSG00000090674	MCOLN1	3.32613	2.26443e-10	7.20175e-09
ENSG00000176170	SPHK1	4.78762	2.29078e-10	7.27004e-09
ENSG00000135940	COX5B	2.70754	2.42831e-10	7.6415e-09
ENSG00000101199	ARFGAP1	2.28832	2.42494e-10	7.6415e-09
ENSG00000103653	CSK	2.20788	2.77735e-10	8.70313e-09
ENSG00000040608	RTN4R	5.67884	2.79359e-10	8.73567e-09
ENSG00000123395	ATG101	2.37847	2.93467e-10	9.15764e-09
ENSG00000090316	MAEA	2.1444	3.03805e-10	9.44075e-09
ENSG00000071889	FAM3A	5.27469	3.15824e-10	9.79382e-09
ENSG00000160072	ATAD3B	2.18483	3.17181e-10	9.8155e-09
ENSG00000130734	ATG4D	4.80329	3.21003e-10	9.89274e-09
ENSG00000007541	PIGQ	3.49178	3.56168e-10	1.09313e-08
ENSG00000189143	CLDN4	2.08581	3.57075e-10	1.09366e-08
ENSG00000105662	CRTC1	2.89799	3.60488e-10	1.10185e-08
ENSG00000175602	CCDC85B	9.53823	3.97697e-10	1.21062e-08
ENSG00000155034	FBXL18	2.09603	4.40212e-10	1.32919e-08
ENSG00000213339	QTRT1	2.90269	4.99754e-10	1.50106e-08
ENSG00000176946	THAP4	2.02962	5.00151e-10	1.50106e-08
ENSG00000105364	MRPL4	2.49591	5.02465e-10	1.50497e-08
ENSG00000179271	GADD45GIP1	4.03788	5.19289e-10	1.55225e-08
ENSG00000073169	SELENOO	3.45338	5.58382e-10	1.66244e-08
ENSG00000130313	PGLS	2.47507	5.85612e-10	1.73658e-08
ENSG00000103152	MPG	5.59737	6.09021e-10	1.79884e-08
ENSG00000183828	NUDT14	6.08411	6.23216e-10	1.83713e-08
ENSG00000157870	PRXL2B	3.34027	6.27472e-10	1.84603e-08
ENSG00000251493	FOXD1	4.95279	6.62931e-10	1.94269e-08
ENSG00000131669	NINJ1	2.70293	7.0484e-10	2.05742e-08
ENSG00000006015	REX1BD	3.71032	7.75787e-10	2.25568e-08
ENSG00000184897	H1-10	9.35745	7.91122e-10	2.29579e-08
ENSG00000174177	CTU2	4.68374	8.29561e-10	2.39337e-08
ENSG00000167566	NCKAP5L	2.68471	9.07551e-10	2.60829e-08
ENSG00000158062	UBXN11	2.32029	9.2511e-10	2.64855e-08
ENSG00000008130	NADK	2.25856	9.44044e-10	2.69758e-08
ENSG00000165915	SLC39A13	2.72735	1.00117e-09	2.84448e-08
ENSG00000129932	DOHH	6.89533	1.00519e-09	2.85046e-08
ENSG00000284976	BX255925.3	4.02631	1.01285e-09	2.86673e-08
ENSG00000171680	PLEKHG5	3.13316	1.0788e-09	3.04761e-08
ENSG00000137331	IER3	4.23124	1.12426e-09	3.16405e-08
ENSG00000133612	AGAP3	2.02779	1.20459e-09	3.37104e-08
ENSG00000204371	EHMT2	2.06808	1.23488e-09	3.44933e-08
ENSG00000173264	GPR137	3.04149	1.27327e-09	3.54992e-08
ENSG00000177595	PIDD1	4.69235	1.34105e-09	3.73192e-08
ENSG00000011132	APBA3	3.88128	1.38909e-09	3.8584e-08
ENSG00000099814	CEP170B	3.94521	1.57572e-09	4.35249e-08
ENSG00000188522	FAM83G	2.12813	1.60821e-09	4.42585e-08
ENSG00000105329	TGFB1	2.25179	1.62103e-09	4.45291e-08
ENSG00000215908	CROCCP2	2.43717	1.90275e-09	5.18857e-08
ENSG00000167173	C15orf39	2.88107	1.92742e-09	5.24625e-08
ENSG00000099795	NDUFB7	8.8832	2.10915e-09	5.72002e-08
ENSG00000235173	HGH1	2.36699	2.25348e-09	6.10035e-08
ENSG00000077463	SIRT6	3.19098	2.47365e-09	6.6481e-08
ENSG00000131094	C1QL1	4.66562	2.59771e-09	6.96896e-08
ENSG00000099624	ATP5F1D	5.94107	3.25736e-09	8.61469e-08
ENSG00000172889	EGFL7	9.08607	3.35883e-09	8.85164e-08
ENSG00000188483	IER5L	9.09104	3.40571e-09	8.95937e-08
ENSG00000173898	SPTBN2	2.10864	3.42704e-09	8.99961e-08
ENSG00000146083	RNF44	2.75651	3.48043e-09	9.12375e-08
ENSG00000169689	CENPX	3.2475	3.59382e-09	9.38798e-08
ENSG00000104915	STX10	2.61537	3.99459e-09	1.03623e-07
ENSG00000177943	MAMDC4	5.41404	4.63176e-09	1.19528e-07
ENSG00000198858	R3HDM4	2.04705	4.69819e-09	1.21033e-07
ENSG00000182154	MRPL41	4.82275	4.83945e-09	1.2403e-07
ENSG00000276180	H4C9	3.82574	4.87664e-09	1.24768e-07
ENSG00000167543	TP53I13	4.8028	5.1768e-09	1.31995e-07
ENSG00000165752	STK32C	2.66947	5.32162e-09	1.35456e-07
ENSG00000127580	WDR24	8.99861	5.42003e-09	1.37726e-07
ENSG00000054148	PHPT1	3.25309	5.79172e-09	1.46921e-07
ENSG00000173621	LRFN4	8.7204	5.90337e-09	1.49245e-07
ENSG00000170779	CDCA4	2.09628	6.23873e-09	1.56926e-07
ENSG00000166165	CKB	3.48166	6.25584e-09	1.57091e-07
ENSG00000100242	SUN2	2.13191	6.30281e-09	1.58005e-07
ENSG00000273983	H3C8	2.08689	6.31842e-09	1.5813e-07
ENSG00000148384	INPP5E	2.02159	6.66009e-09	1.66402e-07
ENSG00000140406	TLNRD1	3.16181	6.70924e-09	1.6735e-07
ENSG00000261221	ZNF865	5.31491	7.15756e-09	1.77641e-07
ENSG00000161999	JMJD8	3.27489	7.33624e-09	1.81472e-07
ENSG00000185049	NELFA	3.04074	7.38712e-09	1.82126e-07
ENSG00000198276	UCKL1	3.10135	7.41026e-09	1.82395e-07
ENSG00000161618	ALDH16A1	3.32704	7.68781e-09	1.88915e-07
ENSG00000177548	RABEP2	3.0262	7.70693e-09	1.89073e-07
ENSG00000160932	LY6E	2.81392	7.73943e-09	1.89559e-07
ENSG00000172270	BSG	3.14569	7.93929e-09	1.94135e-07
ENSG00000167797	CDK2AP2	5.84555	8.22259e-09	2.00733e-07
ENSG00000099864	PALM	3.91151	8.39973e-09	2.04389e-07
ENSG00000128159	TUBGCP6	2.10025	8.87196e-09	2.14828e-07
ENSG00000121653	MAPK8IP1	2.29763	9.43266e-09	2.27666e-07
ENSG00000126603	GLIS2	5.82359	9.64573e-09	2.32432e-07
ENSG00000128524	ATP6V1F	2.83367	9.72152e-09	2.33881e-07
ENSG00000130589	HELZ2	2.87816	9.73749e-09	2.33888e-07
ENSG00000170638	TRABD	6.20108	9.77995e-09	2.34154e-07
ENSG00000167772	ANGPTL4	2.49918	9.77506e-09	2.34154e-07
ENSG00000132481	TRIM47	4.24897	9.83305e-09	2.35048e-07
ENSG00000185024	BRF1	2.51412	1.00791e-08	2.40543e-07
ENSG00000184281	TSSC4	3.18347	1.01253e-08	2.41261e-07
ENSG00000166289	PLEKHF1	4.54635	1.02753e-08	2.44056e-07
ENSG00000159314	ARHGAP27	2.20111	1.10013e-08	2.6047e-07
ENSG00000164086	DUSP7	2.02172	1.11879e-08	2.64468e-07
ENSG00000104823	ECH1	3.48692	1.13041e-08	2.6679e-07
ENSG00000250251	PKD1P6	3.78237	1.16243e-08	2.73916e-07
ENSG00000136848	DAB2IP	2.1727	1.18724e-08	2.7932e-07
ENSG00000171823	FBXL14	4.8502	1.23712e-08	2.90598e-07
ENSG00000167994	RAB3IL1	2.97682	1.25959e-08	2.94946e-07
ENSG00000161996	WDR90	3.1919	1.33621e-08	3.1142e-07
ENSG00000125912	NCLN	4.68943	1.34675e-08	3.13387e-07
ENSG00000011009	LYPLA2	2.00888	1.36823e-08	3.1789e-07
ENSG00000113504	SLC12A7	2.92531	1.40271e-08	3.24889e-07
ENSG00000162910	MRPL55	2.8071	1.41766e-08	3.27841e-07
ENSG00000063241	ISOC2	3.84831	1.43517e-08	3.31377e-07
ENSG00000065054	SLC9A3R2	8.7945	1.58047e-08	3.63801e-07
ENSG00000127948	POR	2.19204	1.69378e-08	3.89282e-07
ENSG00000130733	YIPF2	8.79907	1.72444e-08	3.95119e-07
ENSG00000170412	GPRC5C	2.49638	1.72448e-08	3.95119e-07
ENSG00000116649	SRM	2.05747	1.7363e-08	3.9722e-07
ENSG00000126934	MAP2K2	3.03815	1.80044e-08	4.11261e-07
ENSG00000111321	LTBR	2.17766	1.85787e-08	4.23085e-07
ENSG00000110057	UNC93B1	2.85307	1.86603e-08	4.23751e-07
ENSG00000170604	IRF2BP1	2.93197	2.01785e-08	4.54656e-07
ENSG00000130881	LRP3	8.74451	2.0274e-08	4.5612e-07
ENSG00000156860	FBRS	2.00844	2.09402e-08	4.69689e-07
ENSG00000068001	HYAL2	3.30153	2.23092e-08	4.96663e-07
ENSG00000148296	SURF6	2.47785	2.42688e-08	5.38681e-07
ENSG00000186350	RXRA	2.86892	2.44066e-08	5.40934e-07
ENSG00000171813	PWWP2B	3.21643	2.44616e-08	5.41349e-07
ENSG00000277224	H2BC7	2.60596	2.83407e-08	6.23495e-07
ENSG00000103260	METRN	5.73597	2.95458e-08	6.47144e-07
ENSG00000101940	WDR13	2.31629	3.09252e-08	6.75374e-07
ENSG00000105248	YJU2	2.9777	3.15186e-08	6.87326e-07
ENSG00000178188	SH2B1	2.24192	3.18092e-08	6.92651e-07
ENSG00000228594	FNDC10	8.66323	3.32278e-08	7.21435e-07
ENSG00000069011	PITX1	4.90994	3.45564e-08	7.48104e-07
ENSG00000136720	HS6ST1	2.46292	3.61652e-08	7.80665e-07
ENSG00000169047	IRS1	2.74419	3.80098e-08	8.16937e-07
ENSG00000174516	PELI3	2.19191	3.85072e-08	8.26436e-07
ENSG00000162585	FAAP20	2.77907	3.98052e-08	8.50057e-07
ENSG00000127220	ABHD8	3.2121	4.02928e-08	8.57357e-07
ENSG00000058453	CROCC	3.35373	4.15688e-08	8.82998e-07
ENSG00000198720	ANKRD13B	2.14795	4.16162e-08	8.82998e-07
ENSG00000204388	HSPA1B	2.22483	4.32316e-08	9.13375e-07
ENSG00000141577	CEP131	3.37508	4.42262e-08	9.33066e-07
ENSG00000273703	H2BC14	3.01383	4.53626e-08	9.5569e-07
ENSG00000108840	HDAC5	2.43236	4.5726e-08	9.61988e-07
ENSG00000171159	C9orf16	4.83252	5.13955e-08	1.07219e-06
ENSG00000185838	GNB1L	5.65699	5.43241e-08	1.13012e-06
ENSG00000140961	OSGIN1	3.30436	5.52871e-08	1.14855e-06
ENSG00000168298	H1-4	4.19584	5.99661e-08	1.23886e-06
ENSG00000130305	NSUN5	2.56415	6.25746e-08	1.28917e-06
ENSG00000197903	H2BC12	3.16621	6.43342e-08	1.3236e-06
ENSG00000263740	RN7SL4P	3.25498	6.94765e-08	1.42155e-06
ENSG00000197837	H4-16	3.25541	7.02312e-08	1.43503e-06
ENSG00000131584	ACAP3	5.56394	7.16929e-08	1.46289e-06
ENSG00000162062	TEDC2	5.56527	7.82878e-08	1.58876e-06
ENSG00000187954	CYHR1	2.43979	7.97051e-08	1.61533e-06
ENSG00000179041	RRS1	2.66601	8.21102e-08	1.65731e-06
ENSG00000149761	NUDT22	3.1366	8.59103e-08	1.72934e-06
ENSG00000164403	SHROOM1	2.22582	8.861e-08	1.78128e-06
ENSG00000103168	TAF1C	2.20474	9.91911e-08	1.9913e-06
ENSG00000196924	FLNA	2.44945	1.01835e-07	2.04163e-06
ENSG00000104881	PPP1R13L	2.1321	1.02127e-07	2.04472e-06
ENSG00000064490	RFXANK	2.12083	1.02948e-07	2.0584e-06
ENSG00000196700	ZNF512B	2.30974	1.04155e-07	2.07975e-06
ENSG00000247596	TWF2	4.09785	1.04943e-07	2.09269e-06
ENSG00000007080	CCDC124	5.22396	1.0998e-07	2.18728e-06
ENSG00000129925	PGAP6	3.8715	1.11212e-07	2.20884e-06
ENSG00000121680	PEX16	2.98483	1.17817e-07	2.33072e-06
ENSG00000104524	PYCR3	3.40201	1.1954e-07	2.35855e-06
ENSG00000173801	JUP	3.10586	1.19853e-07	2.36089e-06
ENSG00000063176	SPHK2	3.91651	1.23146e-07	2.41689e-06
ENSG00000153443	UBALD1	7.97852	1.23535e-07	2.42134e-06
ENSG00000147799	ARHGAP39	4.24194	1.28928e-07	2.52374e-06
ENSG00000233822	H2BC15	2.54754	1.31003e-07	2.561e-06
ENSG00000174917	MICOS13	2.49631	1.3841e-07	2.69521e-06
ENSG00000186193	SAPCD2	2.42274	1.409e-07	2.7401e-06
ENSG00000198517	MAFK	6.21935	1.4126e-07	2.74353e-06
ENSG00000099875	MKNK2	2.98974	1.49045e-07	2.88347e-06
ENSG00000101181	MTG2	2.24364	1.51638e-07	2.92605e-06
ENSG00000178605	GTPBP6	6.21661	1.57948e-07	3.03994e-06
ENSG00000160789	LMNA	2.85601	1.58912e-07	3.05063e-06
ENSG00000099812	MISP	2.09205	1.64637e-07	3.15647e-06
ENSG00000198026	ZNF335	2.04877	1.65159e-07	3.15836e-06
ENSG00000160972	PPP1R16A	8.33678	1.7298e-07	3.29523e-06
ENSG00000197858	GPAA1	5.04273	1.83076e-07	3.47869e-06
ENSG00000173153	ESRRA	2.22674	1.85883e-07	3.52304e-06
ENSG00000147813	NAPRT	8.3316	1.99463e-07	3.76607e-06
ENSG00000122390	NAA60	2.00943	2.06267e-07	3.88961e-06
ENSG00000133275	CSNK1G2	5.04641	2.15601e-07	4.05537e-06
ENSG00000104884	ERCC2	2.0883	2.19072e-07	4.11546e-06
ENSG00000100263	RHBDD3	2.87327	2.21587e-07	4.15747e-06
ENSG00000125611	CHCHD5	3.78773	2.36191e-07	4.40394e-06
ENSG00000065057	NTHL1	4.99328	2.37861e-07	4.42269e-06
ENSG00000140691	ARMC5	3.63362	2.46304e-07	4.55816e-06
ENSG00000172732	MUS81	2.06108	2.58588e-07	4.77363e-06
ENSG00000105699	LSR	3.70197	2.61151e-07	4.81499e-06
ENSG00000169683	LRRC45	3.18836	3.03093e-07	5.53358e-06
ENSG00000160703	NLRX1	2.0473	3.04697e-07	5.55606e-06
ENSG00000133069	TMCC2	3.6568	3.09631e-07	5.63227e-06
ENSG00000054967	RELT	2.33139	3.17897e-07	5.76856e-06
ENSG00000274997	H2AC12	5.74501	3.38705e-07	6.12378e-06
ENSG00000197774	EME2	3.46368	3.384e-07	6.12378e-06
ENSG00000085644	ZNF213	3.81818	3.7348e-07	6.69571e-06
ENSG00000187961	KLHL17	7.70317	4.18945e-07	7.44813e-06
ENSG00000154134	ROBO3	3.25744	4.2736e-07	7.58869e-06
ENSG00000160867	FGFR4	3.19516	4.33942e-07	7.69641e-06
ENSG00000167645	YIF1B	2.25049	4.39093e-07	7.76928e-06
ENSG00000147804	SLC39A4	5.3281	4.63581e-07	8.19261e-06
ENSG00000127191	TRAF2	2.17457	5.07074e-07	8.90874e-06
ENSG00000126903	SLC10A3	3.02015	5.19729e-07	9.1096e-06
ENSG00000162066	AMDHD2	7.66067	5.45596e-07	9.54058e-06
ENSG00000179820	MYADM	2.07044	5.71516e-07	9.97044e-06
ENSG00000205746	AC126755.1	8.16134	6.28012e-07	1.09177e-05
ENSG00000168936	TMEM129	3.64253	6.3953e-07	1.1105e-05
ENSG00000243679	AC018638.5	8.08826	6.58441e-07	1.14069e-05
ENSG00000124074	ENKD1	3.59366	7.48352e-07	1.29045e-05
ENSG00000164880	INTS1	4.38857	7.53941e-07	1.29859e-05
ENSG00000233016	SNHG7	2.8897	7.70753e-07	1.32601e-05
ENSG00000103266	STUB1	7.57358	7.8496e-07	1.3489e-05
ENSG00000105223	PLD3	2.83982	8.70277e-07	1.49379e-05
ENSG00000139725	RHOF	8.00518	8.74164e-07	1.49874e-05
ENSG00000179886	TIGD5	3.10989	9.04738e-07	1.54938e-05
ENSG00000186501	TMEM222	2.11026	9.19239e-07	1.57241e-05
ENSG00000129667	RHBDF2	2.3467	9.71488e-07	1.6448e-05
ENSG00000005075	POLR2J	4.64455	9.82089e-07	1.65898e-05
ENSG00000173141	MRPL57	2.24746	9.8618e-07	1.66401e-05
ENSG00000185347	TEDC1	4.93849	1.00666e-06	1.69474e-05
ENSG00000160392	C19orf47	2.72458	1.01635e-06	1.70912e-05
ENSG00000165724	ZMYND19	2.00493	1.06298e-06	1.78351e-05
ENSG00000128274	A4GALT	3.03752	1.06946e-06	1.79236e-05
ENSG00000142279	WTIP	2.34919	1.08079e-06	1.80932e-05
ENSG00000165912	PACSIN3	2.78776	1.12117e-06	1.87062e-05
ENSG00000183458	AC138932.1	7.48269	1.14226e-06	1.90156e-05
ENSG00000091073	DTX2	2.18034	1.19714e-06	1.99069e-05
ENSG00000169174	PCSK9	2.05858	1.22508e-06	2.03488e-05
ENSG00000107331	ABCA2	2.61578	1.28158e-06	2.12636e-05
ENSG00000276368	H2AC14	4.98188	1.30435e-06	2.16174e-05
ENSG00000196576	PLXNB2	2.98669	1.32872e-06	2.19481e-05
ENSG00000100379	KCTD17	2.06002	1.48712e-06	2.44294e-05
ENSG00000169733	RFNG	2.52163	1.49944e-06	2.45776e-05
ENSG00000142330	CAPN10	2.41542	1.51292e-06	2.47442e-05
ENSG00000176022	B3GALT6	2.12765	1.54602e-06	2.52302e-05
ENSG00000128805	ARHGAP22	2.32288	1.58478e-06	2.57501e-05
ENSG00000103024	NME3	7.90732	1.6099e-06	2.61299e-05
ENSG00000090013	BLVRB	3.04156	1.67108e-06	2.70933e-05
ENSG00000105298	CACTIN	3.32028	1.67854e-06	2.71847e-05
ENSG00000185000	DGAT1	2.29075	1.75469e-06	2.83564e-05
ENSG00000130311	DDA1	2.05921	1.78733e-06	2.88526e-05
ENSG00000007264	MATK	4.06195	1.93117e-06	3.10069e-05
ENSG00000165655	ZNF503	2.69811	1.93701e-06	3.10671e-05
ENSG00000175416	CLTB	2.89989	2.06434e-06	3.29676e-05
ENSG00000104960	PTOV1	2.90954	2.13361e-06	3.4001e-05
ENSG00000158805	ZNF276	2.72285	2.14884e-06	3.42071e-05
ENSG00000198816	ZNF358	7.32926	2.21153e-06	3.5157e-05
ENSG00000142102	PGGHG	5.16245	2.23924e-06	3.55324e-05
ENSG00000103174	NAGPA	2.45481	2.36351e-06	3.74247e-05
ENSG00000180902	D2HGDH	2.98755	2.3728e-06	3.74923e-05
ENSG00000132510	KDM6B	2.68289	2.4387e-06	3.84928e-05
ENSG00000185507	IRF7	7.29683	2.45075e-06	3.8642e-05
ENSG00000105321	CCDC9	3.95825	2.47452e-06	3.89345e-05
ENSG00000263934	SNORD3A	-2.894	2.57982e-06	4.05486e-05
ENSG00000140548	ZNF710	3.03603	2.61626e-06	4.10349e-05
ENSG00000130193	THEM6	4.22824	2.68667e-06	4.19396e-05
ENSG00000197582	GPX1P1	7.80083	2.69407e-06	4.19904e-05
ENSG00000177051	FBXO46	2.67681	2.70319e-06	4.20886e-05
ENSG00000130758	MAP3K10	3.18815	2.74131e-06	4.26375e-05
ENSG00000100036	SLC35E4	3.26185	2.7445e-06	4.26426e-05
ENSG00000103495	MAZ	3.08568	2.89661e-06	4.49593e-05
ENSG00000185262	UBALD2	2.68954	2.91784e-06	4.52417e-05
ENSG00000133243	BTBD2	4.31817	3.11936e-06	4.82159e-05
ENSG00000186654	PRR5	3.13473	3.12876e-06	4.83111e-05
ENSG00000287080	H3C3	4.05273	3.24582e-06	4.99119e-05
ENSG00000261512	AC092368.3	7.7382	3.30708e-06	5.08016e-05
ENSG00000166189	HPS6	3.14624	3.38538e-06	5.18975e-05
ENSG00000179528	LBX2	4.70995	3.39611e-06	5.20086e-05
ENSG00000027847	B4GALT7	2.42246	3.55478e-06	5.43826e-05
ENSG00000159792	PSKH1	2.11351	3.61041e-06	5.51771e-05
ENSG00000160447	PKN3	2.97008	3.63335e-06	5.54141e-05
ENSG00000074071	MRPS34	2.32664	3.68274e-06	5.60528e-05
ENSG00000169635	HIC2	2.47504	3.78731e-06	5.74685e-05
ENSG00000125652	ALKBH7	7.25046	3.8895e-06	5.88396e-05
ENSG00000100599	RIN3	2.02262	4.28083e-06	6.4303e-05
ENSG00000177045	SIX5	7.71205	4.48239e-06	6.69933e-05
ENSG00000165233	CARD19	2.62502	4.67066e-06	6.95285e-05
ENSG00000106266	SNX8	2.05264	4.781e-06	7.09586e-05
ENSG00000167393	PPP2R3B	3.93311	4.82302e-06	7.1511e-05
ENSG00000112033	PPARD	2.3971	4.9147e-06	7.27981e-05
ENSG00000179085	DPM3	7.67114	4.96508e-06	7.33985e-05
ENSG00000126522	ASL	2.84154	4.97186e-06	7.3426e-05
ENSG00000128604	IRF5	2.88215	5.0707e-06	7.47378e-05
ENSG00000007520	TSR3	2.82346	5.08059e-06	7.48096e-05
ENSG00000002330	BAD	3.76367	5.44849e-06	8.01477e-05
ENSG00000101298	SNPH	2.17798	5.48397e-06	8.059e-05
ENSG00000108342	CSF3	2.09412	5.60498e-06	8.21256e-05
ENSG00000184916	JAG2	4.9986	5.82692e-06	8.50434e-05
ENSG00000040487	SLC66A1	2.05413	5.875e-06	8.56612e-05
ENSG00000230882	AC005077.4	7.63847	6.07696e-06	8.84331e-05
ENSG00000183048	SLC25A10	7.17035	6.09391e-06	8.85933e-05
ENSG00000126453	BCL2L12	2.48878	6.4835e-06	9.40738e-05
ENSG00000145214	DGKQ	2.83988	6.60092e-06	9.54989e-05
ENSG00000156381	ANKRD9	2.33749	6.59738e-06	9.54989e-05
ENSG00000204237	OXLD1	3.00846	6.66739e-06	9.63671e-05
ENSG00000171130	ATP6V0E2	4.98692	6.74094e-06	9.71476e-05
ENSG00000172985	SH3RF3	2.10205	6.88446e-06	9.91203e-05
ENSG00000099834	CDHR5	3.47126	7.12822e-06	0.000102264
ENSG00000095397	WHRN	2.56736	7.13021e-06	0.000102264
ENSG00000110711	AIP	2.15289	7.18082e-06	0.000102891
ENSG00000099821	POLRMT	4.20788	7.29786e-06	0.000104367
ENSG00000122386	ZNF205	7.5655	7.33854e-06	0.000104848
ENSG00000116691	MIIP	2.76356	7.47358e-06	0.000106675
ENSG00000165238	WNK2	2.49129	8.0689e-06	0.000114843
ENSG00000175274	TP53I11	2.05274	8.17607e-06	0.000116258
ENSG00000108557	RAI1	3.932	8.58919e-06	0.000121899
ENSG00000013288	MAN2B2	2.21973	9.00884e-06	0.00012737
ENSG00000172354	GNB2	3.6097	9.20491e-06	0.000130019
ENSG00000132819	RBM38	2.10506	9.23541e-06	0.000130302
ENSG00000185596	WASH3P	2.80624	9.32114e-06	0.000131288
ENSG00000187583	PLEKHN1	5.61306	9.41925e-06	0.00013242
ENSG00000141971	MVB12A	2.53379	9.78303e-06	0.000137275
ENSG00000183010	PYCR1	4.92125	9.90141e-06	0.000138806
ENSG00000104825	NFKBIB	2.37327	9.9935e-06	0.000139965
ENSG00000100258	LMF2	4.19757	1.00253e-05	0.00014028
ENSG00000170684	ZNF296	7.53547	1.00726e-05	0.000140809
ENSG00000105464	GRIN2D	2.54679	1.04149e-05	0.000145321
ENSG00000104899	AMH	6.93786	1.06846e-05	0.000148529
ENSG00000169738	DCXR	2.61236	1.09247e-05	0.000151726
ENSG00000079462	PAFAH1B3	2.76811	1.09401e-05	0.000151797
ENSG00000131188	PRR7	3.70107	1.10271e-05	0.000152863
ENSG00000262814	MRPL12	7.49561	1.10455e-05	0.000152975
ENSG00000106305	AIMP2	2.09681	1.12078e-05	0.000154935
ENSG00000125967	NECAB3	2.45695	1.14388e-05	0.000157983
ENSG00000197483	ZNF628	6.9232	1.14684e-05	0.000158245
ENSG00000162065	TBC1D24	2.10879	1.17564e-05	0.000162069
ENSG00000184436	THAP7	2.62696	1.21962e-05	0.000167513
ENSG00000072310	SREBF1	2.47952	1.26847e-05	0.000173902
ENSG00000078814	MYH7B	3.46133	1.29861e-05	0.000177545
ENSG00000162729	IGSF8	2.62672	1.32287e-05	0.00018053
ENSG00000127554	GFER	4.33038	1.3594e-05	0.000185345
ENSG00000101400	SNTA1	2.2637	1.37404e-05	0.00018717
ENSG00000133250	ZNF414	6.87738	1.40936e-05	0.000191632
ENSG00000168061	SAC3D1	3.26723	1.42066e-05	0.000192992
ENSG00000100056	ESS2	2.03976	1.4639e-05	0.000198504
ENSG00000266714	MYO15B	5.003	1.53425e-05	0.000207667
ENSG00000006327	TNFRSF12A	3.13245	1.59281e-05	0.000215007
ENSG00000119574	ZBTB45	3.33336	1.59637e-05	0.000215294
ENSG00000237973	MTCO1P12	-2.62061	1.61435e-05	0.000217325
ENSG00000173156	RHOD	2.39326	1.62516e-05	0.000218386
ENSG00000183011	NAA38	4.85035	1.66893e-05	0.000223664
ENSG00000008735	MAPK8IP2	7.42104	1.67931e-05	0.00022465
ENSG00000171700	RGS19	4.92915	1.71682e-05	0.00022912
ENSG00000142459	EVI5L	2.44904	1.71733e-05	0.00022912
ENSG00000174165	ZDHHC24	2.03958	1.7283e-05	0.000230378
ENSG00000179348	GATA2	2.75122	1.73396e-05	0.000230926
ENSG00000100241	SBF1	4.30254	1.74327e-05	0.000231766
ENSG00000184990	SIVA1	2.30403	1.81212e-05	0.00024005
ENSG00000130827	PLXNA3	2.19731	1.81743e-05	0.00024054
ENSG00000280287	AC131212.3	3.36114	1.89709e-05	0.000250195
ENSG00000237004	ZNRF2P1	4.1073	1.96338e-05	0.000258025
ENSG00000135736	CCDC102A	4.00413	1.99271e-05	0.00026096
ENSG00000012211	PRICKLE3	2.51079	2.08653e-05	0.000272289
ENSG00000110628	SLC22A18	3.85981	2.21474e-05	0.000288013
ENSG00000137309	HMGA1	2.15123	2.25896e-05	0.000293252
ENSG00000124104	SNX21	3.06327	2.31473e-05	0.000300231
ENSG00000134590	RTL8C	2.07963	2.45876e-05	0.000318358
ENSG00000132635	PCED1A	2.48157	2.54918e-05	0.000329779
ENSG00000196453	ZNF777	2.11894	2.56892e-05	0.000331801
ENSG00000174307	PHLDA3	2.32936	2.60531e-05	0.000336166
ENSG00000156858	PRR14	2.1332	2.65943e-05	0.000342556
ENSG00000281490	CICP14	2.80372	2.66913e-05	0.00034351
ENSG00000174276	ZNHIT2	7.27978	2.76649e-05	0.000353902
ENSG00000145911	N4BP3	2.9549	2.77486e-05	0.000354365
ENSG00000201998	SNORA23	-2.36457	2.77335e-05	0.000354365
ENSG00000177666	PNPLA2	2.42595	2.81176e-05	0.00035877
ENSG00000121900	TMEM54	3.04207	2.8451e-05	0.000362713
ENSG00000109501	WFS1	2.22968	2.89594e-05	0.000368251
ENSG00000023191	RNH1	4.17969	3.01358e-05	0.000381908
ENSG00000106400	ZNHIT1	2.04252	3.059e-05	0.000387335
ENSG00000214063	TSPAN4	3.74092	3.1034e-05	0.000392623
ENSG00000251791	SCARNA6	-2.43836	3.13808e-05	0.000396674
ENSG00000161677	JOSD2	7.25679	3.15951e-05	0.000398708
ENSG00000183617	MRPL54	2.17993	3.19331e-05	0.000402293
ENSG00000283154	IQCJ-SCHIP1	7.24384	3.19862e-05	0.000402622
ENSG00000126062	TMEM115	2.17733	3.33329e-05	0.00041781
ENSG00000154102	C16orf74	5.35335	3.33655e-05	0.000417867
ENSG00000167046	AL357033.1	7.33752	3.34338e-05	0.000418371
ENSG00000103145	HCFC1R1	2.52914	3.45214e-05	0.000431258
ENSG00000277972	CISD3	2.03635	3.46724e-05	0.000432781
ENSG00000162076	FLYWCH2	3.97232	3.49636e-05	0.000435686
ENSG00000172336	POP7	2.1414	3.59311e-05	0.000446623
ENSG00000159069	FBXW5	5.27002	3.76051e-05	0.000465106
ENSG00000103363	ELOB	4.41731	3.88331e-05	0.000479102
ENSG00000184545	DUSP8	3.04718	3.9678e-05	0.000489122
ENSG00000159884	CCDC107	7.33333	3.99649e-05	0.000492251
ENSG00000104833	TUBB4A	7.22629	4.02516e-05	0.000494965
ENSG00000051523	CYBA	5.43917	4.19466e-05	0.000514959
ENSG00000067829	IDH3G	2.15632	4.23656e-05	0.000519249
ENSG00000168056	LTBP3	2.29334	4.25276e-05	0.000520378
ENSG00000242612	DECR2	4.05485	4.4962e-05	0.000547472
ENSG00000115286	NDUFS7	4.32794	4.51816e-05	0.000549697
ENSG00000213638	ADAT3	7.20555	4.83863e-05	0.000586295
ENSG00000130653	PNPLA7	5.2695	5.03044e-05	0.000608549
ENSG00000179292	TMEM151A	7.12813	5.34779e-05	0.000645065
ENSG00000187608	ISG15	6.5452	5.34959e-05	0.000645065
ENSG00000171045	TSNARE1	3.6611	5.96692e-05	0.000716607
ENSG00000136213	CHST12	2.07914	6.05443e-05	0.000726532
ENSG00000064687	ABCA7	4.35173	6.50743e-05	0.000777764
ENSG00000077348	EXOSC5	3.5196	6.50462e-05	0.000777764
ENSG00000160570	DEDD2	2.38477	6.54674e-05	0.000781834
ENSG00000197766	CFD	7.08586	6.67486e-05	0.000795861
ENSG00000105245	NUMBL	2.05238	6.70232e-05	0.000798496
ENSG00000146094	DOK3	4.07215	6.73849e-05	0.000801525
ENSG00000275342	PRAG1	3.05204	6.76339e-05	0.000803846
ENSG00000167702	KIFC2	6.47035	6.77059e-05	0.000804061
ENSG00000149925	ALDOA	2.99723	6.90285e-05	0.000817166
ENSG00000092929	UNC13D	2.54522	7.25108e-05	0.000856351
ENSG00000102109	PCSK1N	7.05415	7.46759e-05	0.000880527
ENSG00000233608	TWIST2	3.65402	7.63665e-05	0.000899749
ENSG00000105518	TMEM205	3.64981	8.03523e-05	0.000945217
ENSG00000158792	SPATA2L	6.42295	8.13488e-05	0.000955432
ENSG00000182325	FBXL6	3.3274	8.40911e-05	0.000983767
ENSG00000107281	NPDC1	3.47372	8.54111e-05	0.000996863

## Sheet: Table S3
Table S3: LINC02015 peak calling details of 1695 gene peaks with ChIRP sequencing
PeakID	Chromosome	Start	Peak Score	Annotation	Detailed Annotation	Distance to TSS	Nearest PromoterID	Entrez ID	Nearest Unigene	Nearest Refseq	Nearest Ensembl	Gene Name	Gene Alias	Gene Description	Gene Type
LINC02015_macs2_peak_213	chr11	5225145	1116.07	TTS (NM_000518)	TTS (NM_000518)	1926	NM_000518	3043	Hs.523443	NM_000518	ENSG00000244734	HBB	CD113t-C|ECYT6|beta-globin	hemoglobin subunit beta	protein-coding
LINC02015_macs2_peak_531	chr15	67840173	859.79	promoter-TSS (NR_104080).5	promoter-TSS (NR_104080).5	-128	NR_004394	26827		NR_004394	ENSG00000206625	RNU6-1	RNU6|RNU6A|U6|U6-1	RNA, U6 small nuclear 1	snRNA
LINC02015_macs2_peak_1186	chr3	17402096	380.24	intron (NM_014744, intron 8 of 21)	intron (NM_014744, intron 8 of 21)	297924	NM_001134381	9779	Hs.475629	NM_014744	ENSG00000131374	TBC1D5	-	TBC1 domain family member 5	protein-coding
LINC02015_macs2_peak_1088	chr21	43262625	124.201	Intergenic	Intergenic	69414	NR_103713	100126693	Hs.473952	NR_103713		LINC00322	C21orf136|NCRNA00322	long intergenic non-protein coding RNA 322	ncRNA
LINC02015_macs2_peak_1304	chr4	189233968	107.552	Intergenic	Intergenic	-425638	NR_121679	101928971	Hs.519164	NR_121679	ENSG00000250739	LINC01262	TCONS_l2_00021807	long intergenic non-protein coding RNA 1262	ncRNA
LINC02015_macs2_peak_1305	chr4	189235154	68.7664	Intergenic	Intergenic	-424452	NR_121679	101928971	Hs.519164	NR_121679	ENSG00000250739	LINC01262	TCONS_l2_00021807	long intergenic non-protein coding RNA 1262	ncRNA
LINC02015_macs2_peak_382	chr12	109661672	66.2086	Intergenic	(ACT)n|Simple_repeat|Simple_repeat	-52153	NM_032829	84915	Hs.661785	NM_032829	ENSG00000139438	FAM222A	C12orf34	family with sequence similarity 222 member A	protein-coding
LINC02015_macs2_peak_1080	chr21	31784921	61.7039	Intergenic	(CCA)n|Simple_repeat|Simple_repeat	-52803	NM_020706	57466	Hs.17255	NM_020706	ENSG00000156304	SCAF4	SFRS15|SRA4	SR-related CTD associated factor 4	protein-coding
LINC02015_macs2_peak_1072	chr21	10426859	59.2581	intron (NM_001187, intron 3 of 4)	(GTGGTG)n|Simple_repeat|Simple_repeat	13327	NM_181704	85317	Hs.545789	NM_181704		BAGE4	CT2.4|MLL3P	BAGE family member 4	protein-coding
LINC02015_macs2_peak_1451	chr8	1839847	45.3566	intron (NM_001308153, intron 2 of 29).2	intron (NM_001308153, intron 2 of 29).2	15921	NM_001308153	9639	Hs.98594	NM_014629	ENSG00000104728	ARHGEF10	GEF10|SNCV	Rho guanine nucleotide exchange factor 10	protein-coding
LINC02015_macs2_peak_1400	chr6	157310837	43.0727	intron (NM_018452, intron 3 of 3)	intron (NM_018452, intron 3 of 3)	13422	NM_018452	729515	Hs.157212	NM_018452	ENSG00000215712	TMEM242	BM033|C6orf35	transmembrane protein 242	protein-coding
LINC02015_macs2_peak_1342	chr5	134923951	39.35	intron (NM_032151, intron 2 of 3)	intron (NM_032151, intron 2 of 3)	18831	NM_032151	84105	Hs.710014	NM_032151	ENSG00000132570	PCBD2	DCOH2|DCOHM|PHS2	pterin-4 alpha-carbinolamine dehydratase 2	protein-coding
LINC02015_macs2_peak_15	chr1	11522732	38.8291	intron (NM_020780, intron 10 of 20)	intron (NM_020780, intron 10 of 20)	43577	NM_020780	57540	Hs.202355	NM_020780	ENSG00000204624	DISP3	PTCHD2	dispatched RND transporter family member 3	protein-coding
LINC02015_macs2_peak_1652	chrY	56690161	37.5556	Intergenic	(AATGGAATGG)n|Simple_repeat|Simple_repeat	-264094	NM_005840	10251	Hs.381912	NM_005840	ENSG00000168939	SPRY3	spry-3	sprouty RTK signaling antagonist 3	protein-coding
LINC02015_macs2_peak_1272	chr4	6511875	37.5056	intron (NM_001206994, intron 2 of 9)	intron (NM_001206994, intron 2 of 9)	-39261	NM_020416	5522	Hs.479069	NM_020416	ENSG00000074211	PPP2R2C	B55-GAMMA|B55gamma|IMYPNO|IMYPNO1|PR52|PR55G	protein phosphatase 2 regulatory subunit Bgamma	protein-coding
LINC02015_macs2_peak_1687	chrY	56763531	32.9076	Intergenic	(AATGGAATGG)n|Simple_repeat|Simple_repeat	-190724	NM_005840	10251	Hs.381912	NM_005840	ENSG00000168939	SPRY3	spry-3	sprouty RTK signaling antagonist 3	protein-coding
LINC02015_macs2_peak_188	chr10	132821749	31.7965	intron (NM_001200049, intron 50 of 57)	(TGCTGTG)n|Simple_repeat|Simple_repeat	-35602	NM_177400	84504	Hs.134013	NM_177400	ENSG00000148826	NKX6-2	GTX|NKX6.2|NKX6B|SPAX8	NK6 homeobox 2	protein-coding
LINC02015_macs2_peak_1402	chr6	157314221	30.7235	intron (NM_018452, intron 3 of 3)	intron (NM_018452, intron 3 of 3)	10038	NM_018452	729515	Hs.157212	NM_018452	ENSG00000215712	TMEM242	BM033|C6orf35	transmembrane protein 242	protein-coding
LINC02015_macs2_peak_735	chr17	82360121	29.433	intron (NM_207459, intron 1 of 1)	(CCTCAGTTTC)n|Simple_repeat|Simple_repeat	874	NM_207459	400629	Hs.231897	NM_207459	ENSG00000182459	TEX19	-	testis expressed 19	protein-coding
LINC02015_macs2_peak_1579	chr9	130958740	29.3269	Intergenic	(CACCAC)n|Simple_repeat|Simple_repeat	-19493	NM_032843	84929	Hs.133205	NM_032843	ENSG00000130720	FIBCD1	-	fibrinogen C domain containing 1	protein-coding
LINC02015_macs2_peak_1068	chr21	9817091	29.1289	intron (NR_038377, intron 1 of 5)	SST1|Satellite|centr	3970	NR_038377	441058	Hs.130535	NR_038377		LINC01667	-	long intergenic non-protein coding RNA 1667	ncRNA
LINC02015_macs2_peak_1297	chr4	146286344	27.9508	intron (NR_133924, intron 7 of 9)	intron (NR_133924, intron 7 of 9)	71806	NM_001354631	345051	Hs.170876	NM_001354631	ENSG00000250673	REELD1	-	reeler domain containing 1	protein-coding
LINC02015_macs2_peak_1203	chr3	93470571	27.7433	Intergenic	SAR|Satellite|Satellite	503510	NM_001314077	5627	Hs.64016	NM_000313	ENSG00000184500	PROS1	PROS|PS21|PS22|PS23|PS24|PS25|PSA|THPH5|THPH6	protein S	protein-coding
LINC02015_macs2_peak_31	chr1	29723515	27.0496	Intergenic	Intergenic	314097	NR_110790	101929406	Hs.639413	NR_110790	ENSG00000233399	LINC01648	-	long intergenic non-protein coding RNA 1648	ncRNA
LINC02015_macs2_peak_1046	chr21	8434308	26.2229	non-coding (NR_046235, exon 1 of 1)	non-coding (NR_046235, exon 1 of 1)	1086	NR_046235	100861532		NR_046235		RNA45SN5	RNA45S5	RNA, 45S pre-ribosomal N5	rRNA
LINC02015_macs2_peak_576	chr16	27139154	26.1464	Intergenic	(GTG)n|Simple_repeat|Simple_repeat	-64372	NM_024773	79831	Hs.145717	NM_024773	ENSG00000155666	KDM8	JMJD5	lysine demethylase 8	protein-coding
LINC02015_macs2_peak_1657	chrY	56702622	26.1464	Intergenic	(AATGGAATGG)n|Simple_repeat|Simple_repeat	-251633	NM_005840	10251	Hs.381912	NM_005840	ENSG00000168939	SPRY3	spry-3	sprouty RTK signaling antagonist 3	protein-coding
LINC02015_macs2_peak_700	chr17	66799237	25.8267	intron (NM_002737, intron 16 of 16)	intron (NM_002737, intron 16 of 16)	12165	NR_030364	693219		NR_030364	ENSG00000207943	MIR634	MIRN634|hsa-mir-634	microRNA 634	ncRNA
LINC02015_macs2_peak_1042	chr21	8409324	25.6712	non-coding (NR_038958, exon 6 of 7).2	non-coding (NR_038958, exon 6 of 7).2	12398	NR_146154	109910382		NR_146154		RNA28SN3	-	RNA, 28S ribosomal N3	rRNA
LINC02015_macs2_peak_1411	chr6	167433260	25.3663	Intergenic	Intergenic	39530	NR_134591	105378127	Hs.58456	NR_134591		LOC105378127	-	uncharacterized LOC105378127	ncRNA
LINC02015_macs2_peak_7	chr1	3572642	25.3663	intron (NM_001409, intron 4 of 36)	intron (NM_001409, intron 4 of 36)	-11852	NR_030277	693135		NR_030277	ENSG00000207776	MIR551A	MIRN551A|mir-551a	microRNA 551a	ncRNA
LINC02015_macs2_peak_507	chr14	105582890	24.8263	Intergenic	Intergenic	-38226	NR_107038	102465871		NR_107038	ENSG00000274172	MIR8071-1	hsa-mir-8071-1	microRNA 8071-1	ncRNA
LINC02015_macs2_peak_1166	chr22	43496024	24.5374	intron (NM_001362786, intron 4 of 6)	intron (NM_001362786, intron 4 of 6)	-20230	NR_046563	100874197	Hs.627997	NR_046563		EFCAB6-AS1	-	EFCAB6 antisense RNA 1	ncRNA
LINC02015_macs2_peak_2	chr1	631499	24.3689	Intergenic	Intergenic	1186	NR_162149	113219467		NR_162149		MIR12136	-	microRNA 12136	ncRNA
LINC02015_macs2_peak_1681	chrY	56756070	23.9512	Intergenic	(AATGGAATGG)n|Simple_repeat|Simple_repeat	-198185	NM_005840	10251	Hs.381912	NM_005840	ENSG00000168939	SPRY3	spry-3	sprouty RTK signaling antagonist 3	protein-coding
LINC02015_macs2_peak_1161	chr22	42324006	22.2909	Intergenic	Intergenic	-40079	NM_005650	6942	Hs.475018	NM_005650	ENSG00000100207	TCF20	AR1|DDVIBA|SPBP|TCF-20	transcription factor 20	protein-coding
LINC02015_macs2_peak_526	chr15	45463796	21.7792	Intergenic	(ACC)n|Simple_repeat|Simple_repeat	30746	NR_030599	100126311		NR_030599	ENSG00000284386	MIR147B	MIRN147B|mir-147b	microRNA 147b	ncRNA
LINC02015_macs2_peak_1693	chrY	56768569	21.7792	Intergenic	(AATGGAATGG)n|Simple_repeat|Simple_repeat	-185686	NM_005840	10251	Hs.381912	NM_005840	ENSG00000168939	SPRY3	spry-3	sprouty RTK signaling antagonist 3	protein-coding
LINC02015_macs2_peak_168	chr10	103251038	21.6254	Intergenic	Intergenic	5151	NM_001143909	729020	Hs.458437	NM_001143909	ENSG00000235376	RPEL1	-	ribulose-5-phosphate-3-epimerase like 1	protein-coding
LINC02015_macs2_peak_1534	chr9	87652775	21.3851	intron (NM_004938, intron 17 of 25)	intron (NM_004938, intron 17 of 25)	-73344	NM_001257971	1514	Hs.731507	NM_001912	ENSG00000135047	CTSL	CATL|CTSL1|MEP	cathepsin L	protein-coding
LINC02015_macs2_peak_1365	chr6	8827880	21.106	Intergenic	Intergenic	175671	NR_004855	728655	Hs.214343	NR_004855		HULC	HCCAT1|LINC00078|NCRNA00078	hepatocellular carcinoma up-regulated long non-coding RNA	ncRNA
LINC02015_macs2_peak_1306	chr4	189836490	20.7037	intron (NR_149039, intron 3 of 3)	intron (NR_149039, intron 3 of 3)	-45025	NR_132380	105377617	Hs.662618	NR_132380	ENSG00000250666	LINC01596	-	long intergenic non-protein coding RNA 1596	ncRNA
LINC02015_macs2_peak_930	chr2	60467905	19.0186	intron (NM_001363864, intron 2 of 3)	intron (NM_001363864, intron 2 of 3)	-76530	NR_132992	106660609	Hs.565545	NR_132991	ENSG00000228590	MIR4432HG	-	MIR4432 host gene	ncRNA
LINC02015_macs2_peak_181	chr10	126948059	17.6777	intron (NM_001290223, intron 1 of 51)	intron (NM_001290223, intron 1 of 51)	42650	NM_001290223	1793	Hs.159195	NM_001380	ENSG00000150760	DOCK1	DOCK180|ced5	dedicator of cytokinesis 1	protein-coding
LINC02015_macs2_peak_956	chr2	128340560	17.5511	Intergenic	(GTG)n|Simple_repeat|Simple_repeat	-21692	NM_004807	9394	Hs.512841	NM_004807	ENSG00000136720	HS6ST1	HH15|HS6ST	heparan sulfate 6-O-sulfotransferase 1	protein-coding
LINC02015_macs2_peak_1103	chr22	11814721	17.4285	Intergenic	ACRO1|Satellite|acro	-82685	NR_110761	102723769	Hs.652926	NR_110761		LOC102723769	-	uncharacterized LOC102723769	ncRNA
LINC02015_macs2_peak_1412	chr6	168659727	17.1323	intron (NM_001166412, intron 11 of 12)	intron (NM_001166412, intron 11 of 12)	218543	NM_001166412	64094	Hs.487200	NM_022138	ENSG00000112562	SMOC2	DTDP1|MST117|MSTP117|MSTP140|SMAP2|bA270C4A.1|bA37D8.1|dJ421D16.1	SPARC related modular calcium binding 2	protein-coding
LINC02015_macs2_peak_1457	chr8	12591311	16.9854	intron (NR_047662, intron 6 of 8)	intron (NR_047662, intron 6 of 8)	74300	NR_047662	729732	Hs.322761	NR_047662	ENSG00000283674	LOC729732	-	uncharacterized LOC729732	ncRNA
LINC02015_macs2_peak_485	chr14	79257489	16.9686	intron (NR_073547, intron 14 of 20)	(TGG)n|Simple_repeat|Simple_repeat	-21891	NM_138970	9369	Hs.368307	NM_004796	ENSG00000021645	NRXN3	C14orf60	neurexin 3	protein-coding
LINC02015_macs2_peak_1273	chr4	6512522	16.9135	intron (NM_001206994, intron 2 of 9)	intron (NM_001206994, intron 2 of 9)	-39908	NM_020416	5522	Hs.479069	NM_020416	ENSG00000074211	PPP2R2C	B55-GAMMA|B55gamma|IMYPNO|IMYPNO1|PR52|PR55G	protein phosphatase 2 regulatory subunit Bgamma	protein-coding
LINC02015_macs2_peak_1076	chr21	25574004	16.773	promoter-TSS (NR_030784)	promoter-TSS (NR_030784)	24	NR_030784	406947		NR_030784	ENSG00000283904	MIR155	MIRN155|miRNA155|mir-155	microRNA 155	ncRNA
LINC02015_macs2_peak_1037	chr21	8226310	16.0369	non-coding (NR_038958, exon 6 of 7)	non-coding (NR_038958, exon 6 of 7)	12422	NR_146148	109864282		NR_146148		RNA28SN2	-	RNA, 28S ribosomal N2	rRNA
LINC02015_macs2_peak_1645	chrY	56678235	15.4972	Intergenic	(AATGGAATGG)n|Simple_repeat|Simple_repeat	-276020	NM_005840	10251	Hs.381912	NM_005840	ENSG00000168939	SPRY3	spry-3	sprouty RTK signaling antagonist 3	protein-coding
LINC02015_macs2_peak_1675	chrY	56746070	15.4972	Intergenic	(AATGGAATGG)n|Simple_repeat|Simple_repeat	-208185	NM_005840	10251	Hs.381912	NM_005840	ENSG00000168939	SPRY3	spry-3	sprouty RTK signaling antagonist 3	protein-coding
LINC02015_macs2_peak_679	chr17	58331253	15.1841	promoter-TSS (NR_029683)	promoter-TSS (NR_029683)	65	NR_029683	406934		NR_029683	ENSG00000284353	MIR142	MIRN142|mir-142	microRNA 142	ncRNA
LINC02015_macs2_peak_502	chr14	101038343	14.9705	Intergenic	(GTG)n|Simple_repeat|Simple_repeat	-1347	NR_029861	442913		NR_029861	ENSG00000283279	MIR376C	MIR368|MIRN368|MIRN376C|hsa-mir-368|miRNA368|mir-376c	microRNA 376c	ncRNA
LINC02015_macs2_peak_1274	chr4	6579156	14.9705	intron (NM_001292038, intron 3 of 18)	(CCATCA)n|Simple_repeat|Simple_repeat	3967	NM_001292038	23324	Hs.188464	NM_015274	ENSG00000013288	MAN2B2	-	mannosidase alpha class 2B member 2	protein-coding
LINC02015_macs2_peak_1084	chr21	41806430	14.9705	intron (NM_001040424, intron 21 of 23)	(CACCAC)n|Simple_repeat|Simple_repeat	-39378	NM_020639	54101	Hs.517310	NM_020639	ENSG00000183421	RIPK4	ANKK2|ANKRD3|CHANDS|DIK|NKRD3|PKK|PPS2|RIP4	receptor interacting serine/threonine kinase 4	protein-coding
LINC02015_macs2_peak_317	chr11	134308485	14.9705	intron (NM_001080407, intron 10 of 19)	(CCA)n|Simple_repeat|Simple_repeat	-23389	NM_138342	89944	Hs.436178	NM_138342	ENSG00000149328	GLB1L2	MST114|MSTP114	galactosidase beta 1 like 2	protein-coding
LINC02015_macs2_peak_1418	chr7	8152697	14.9705	intron (NM_001350838, intron 6 of 11)	(CAC)n|Simple_repeat|Simple_repeat	109355	NM_001350825	3382	Hs.487561	NM_004968	ENSG00000003147	ICA1	ICA69|ICAp69	islet cell autoantigen 1	protein-coding
LINC02015_macs2_peak_3	chr1	1108399	14.9705	intron (NM_017891, intron 1 of 9)	intron (NM_017891, intron 1 of 9)	7690	NM_017891	54991	Hs.235095	NM_017891	ENSG00000131591	C1orf159	-	chromosome 1 open reading frame 159	protein-coding
LINC02015_macs2_peak_744	chr18	4510874	14.9705	Intergenic	(GTG)n|Simple_repeat|Simple_repeat	-55567	NM_004746	9229	Hs.594640	NM_004746	ENSG00000170579	DLGAP1	DAP-1|DAP-1-ALPHA|DAP-1-BETA|DAP1|DLGAP1A|DLGAP1B|GKAP|SAPAP1	DLG associated protein 1	protein-coding
LINC02015_macs2_peak_1289	chr4	49313759	14.8298	Intergenic	L1PA10|LINE|L1	327117	NM_001286791	80157	Hs.479703	NM_025087	ENSG00000109182	CWH43	CWH43-C|PGAP2IP	cell wall biogenesis 43 C-terminal homolog	protein-coding
LINC02015_macs2_peak_1288	chr4	49303936	14.6151	Intergenic	ACRO1|Satellite|acro	317294	NM_001286791	80157	Hs.479703	NM_025087	ENSG00000109182	CWH43	CWH43-C|PGAP2IP	cell wall biogenesis 43 C-terminal homolog	protein-coding
LINC02015_macs2_peak_902	chr19	48669383	14.4802	intron (NR_004401, intron 3 of 4)	intron (NR_004401, intron 3 of 4)	3698	NM_145807	126147	Hs.326217	NM_145807	ENSG00000142233	NTN5	-	netrin 5	protein-coding
LINC02015_macs2_peak_1647	chrY	56682823	13.4855	Intergenic	(AATGGAATGG)n|Simple_repeat|Simple_repeat	-271432	NM_005840	10251	Hs.381912	NM_005840	ENSG00000168939	SPRY3	spry-3	sprouty RTK signaling antagonist 3	protein-coding
LINC02015_macs2_peak_1414	chr6	170155089	13.4855	Intergenic	Intergenic	-5553	NR_125878	102724511	Hs.550045	NR_125878		LOC102724511	-	uncharacterized LOC102724511	ncRNA
LINC02015_macs2_peak_1674	chrY	56743987	13.4855	Intergenic	(AATGGAATGG)n|Simple_repeat|Simple_repeat	-210268	NM_005840	10251	Hs.381912	NM_005840	ENSG00000168939	SPRY3	spry-3	sprouty RTK signaling antagonist 3	protein-coding
LINC02015_macs2_peak_102	chr1	226960435	13.2627	intron (NM_020247, intron 1 of 14)	(GTG)n|Simple_repeat|Simple_repeat	20141	NM_020247	56997	Hs.118241	NM_020247	ENSG00000163050	COQ8A	ADCK3|ARCA2|CABC1|COQ10D4|COQ8|SCAR9	coenzyme Q8A	protein-coding
LINC02015_macs2_peak_10	chr1	4632848	13.2627	Intergenic	(CACAGCA)n|Simple_repeat|Simple_repeat	-21761	NM_001042478	55966	Hs.12473	NM_018836	ENSG00000196581	AJAP1	MOT8|SHREW-1|SHREW1	adherens junctions associated protein 1	protein-coding
LINC02015_macs2_peak_932	chr2	64375893	13.2627	Intergenic	Intergenic	-35045	NR_106995	102465833		NR_106995	ENSG00000264297	MIR4433B	hsa-mir-4433b	microRNA 4433b	ncRNA
LINC02015_macs2_peak_32	chr1	30655575	13.2627	Intergenic	Intergenic	-63197	NR_034182	100129196	Hs.659751	NR_034182	ENSG00000186056	MATN1-AS1	-	MATN1 antisense RNA 1	ncRNA
LINC02015_macs2_peak_786	chr18	79357806	13.2089	intron (NR_148360, intron 26 of 31)	intron (NR_148360, intron 26 of 31)	-38124	NM_001278669	4772	Hs.534074	NM_006162	ENSG00000131196	NFATC1	NF-ATC|NF-ATc1.2|NFAT2|NFATc	nuclear factor of activated T cells 1	protein-coding
LINC02015_macs2_peak_95	chr1	210654009	12.604	intron (NM_001122834, intron 11 of 11)	intron (NM_001122834, intron 11 of 11)	324643	NM_001170580	55733	Hs.58650	NM_018194	ENSG00000054392	HHAT	MART2|SKI1|Skn	hedgehog acyltransferase	protein-coding
LINC02015_macs2_peak_424	chr13	31945780	12.5656	intron (NR_027062, intron 1 of 3)	intron (NR_027062, intron 1 of 3)	85859	NR_103839	100507099	Hs.536364	NR_103839		FRY-AS1	-	FRY antisense RNA 1	ncRNA
LINC02015_macs2_peak_1105	chr22	11821067	12.3492	Intergenic	Intergenic	-76339	NR_110761	102723769	Hs.652926	NR_110761		LOC102723769	-	uncharacterized LOC102723769	ncRNA
LINC02015_macs2_peak_119	chr10	11284092	11.5259	intron (NM_001025076, intron 8 of 13)	(GATGGAT)n|Simple_repeat|Simple_repeat	60582	NR_126062	414196	Hs.729598	NM_001012713		CELF2-AS1	C10orf31	CELF2 antisense RNA 1	ncRNA
LINC02015_macs2_peak_113	chr1	246493694	11.5259	intron (NM_001167740, intron 1 of 11)	intron (NM_001167740, intron 1 of 11)	13585	NM_001167740	64754	Hs.567571	NM_022743	ENSG00000185420	SMYD3	KMT3E|ZMYND1|ZNFN3A1|bA74P14.1	SET and MYND domain containing 3	protein-coding
LINC02015_macs2_peak_9	chr1	4331874	11.5259	Intergenic	Intergenic	-80177	NR_027088	284661	Hs.278112	NR_027088	ENSG00000235054	LINC01777	-	long intergenic non-protein coding RNA 1777	ncRNA
LINC02015_macs2_peak_1689	chrY	56765332	11.5259	Intergenic	(AATGGAATGG)n|Simple_repeat|Simple_repeat	-188923	NM_005840	10251	Hs.381912	NM_005840	ENSG00000168939	SPRY3	spry-3	sprouty RTK signaling antagonist 3	protein-coding
LINC02015_macs2_peak_1309	chr5	1843112	11.5259	Intergenic	Intergenic	13456	NR_104602	101929034	Hs.128032	NR_104602	ENSG00000250417	LINC02116	-	long intergenic non-protein coding RNA 2116	ncRNA
LINC02015_macs2_peak_1691	chrY	56767360	11.5259	Intergenic	(AATGGAATGG)n|Simple_repeat|Simple_repeat	-186895	NM_005840	10251	Hs.381912	NM_005840	ENSG00000168939	SPRY3	spry-3	sprouty RTK signaling antagonist 3	protein-coding
LINC02015_macs2_peak_1050	chr21	8453459	11.507	Intergenic	Intergenic	12313	NR_146148	109864282		NR_146148		RNA28SN2	-	RNA, 28S ribosomal N2	rRNA
LINC02015_macs2_peak_39	chr1	41544786	11.4337	intron (NM_024503, intron 5 of 8)	intron (NM_024503, intron 5 of 8)	-60103	NM_001302269	1907	Hs.1407	NM_001956	ENSG00000127129	EDN2	ET-2|ET2|PPET2	endothelin 2	protein-coding
LINC02015_macs2_peak_725	chr17	80700601	11.265	intron (NM_020761, intron 3 of 33)	(GGT)n|Simple_repeat|Simple_repeat	105031	NR_110852	101928855	Hs.670692	NR_110852	ENSG00000262833	LOC101928855	-	uncharacterized LOC101928855	ncRNA
LINC02015_macs2_peak_1469	chr8	69690191	11.0854	intron (NM_001146009, intron 4 of 7)	LSU-rRNA_Hsa|rRNA|rRNA	97291	NR_132437	23213	Hs.409602	NM_015170	ENSG00000137573	SULF1	SULF-1	sulfatase 1	protein-coding
LINC02015_macs2_peak_1444	chr8	95886	11.0854	Intergenic	Intergenic	71138	NM_001005504	441308	Hs.690459	NM_001005504	ENSG00000176269	OR4F21	OR4F21P	olfactory receptor family 4 subfamily F member 21	protein-coding
LINC02015_macs2_peak_543	chr15	91750967	11.0854	Intergenic	(GTGGTG)n|Simple_repeat|Simple_repeat	-102741	NM_013272	28232	Hs.311187	NM_013272	ENSG00000176463	SLCO3A1	OATP-D|OATP-RP3|OATP3A1|OATPD|OATPRP3|SLC21A11	solute carrier organic anion transporter family member 3A1	protein-coding
LINC02015_macs2_peak_499	chr14	99928084	11.0854	intron (NM_004434, intron 17 of 21)	(GTG)n|Simple_repeat|Simple_repeat	-43338	NM_001330221	51466	Hs.125867	NM_016337	ENSG00000196405	EVL	RNB6	Enah/Vasp-like	protein-coding
LINC02015_macs2_peak_1104	chr22	11817863	10.9603	Intergenic	MER5A|DNA|hAT-Charlie	-79543	NR_110761	102723769	Hs.652926	NR_110761		LOC102723769	-	uncharacterized LOC102723769	ncRNA
LINC02015_macs2_peak_1117	chr22	18730601	10.8428	Intergenic	AluSc8|SINE|Alu	-3313	NR_136561	642643		NR_136561	ENSG00000182824	FAM230E	LINC01662	family with sequence similarity 230 member E	ncRNA
LINC02015_macs2_peak_703	chr17	67717707	10.6875	promoter-TSS (NM_015462)	promoter-TSS (NM_015462)	-126	NM_001303272	25926	Hs.463936	NM_015462	ENSG00000130935	NOL11	-	nucleolar protein 11	protein-coding
LINC02015_macs2_peak_1310	chr5	1858033	10.6875	Intergenic	CpG	-1465	NR_104602	101929034	Hs.128032	NR_104602	ENSG00000250417	LINC02116	-	long intergenic non-protein coding RNA 2116	ncRNA
LINC02015_macs2_peak_1168	chr22	43497057	10.5551	intron (NM_001362786, intron 4 of 6)	intron (NM_001362786, intron 4 of 6)	-19197	NR_046563	100874197	Hs.627997	NR_046563		EFCAB6-AS1	-	EFCAB6 antisense RNA 1	ncRNA
LINC02015_macs2_peak_1056	chr21	8877589	10.46	Intergenic	AluSq2|SINE|Alu	-109410	NR_037421	100500862		NR_037421	ENSG00000275708	MIR3648-1	MIR3648|hsa-mir-3648-1	microRNA 3648-1	ncRNA
LINC02015_macs2_peak_695	chr17	64796666	10.2907	intron (NR_024386, intron 7 of 10)	intron (NR_024386, intron 7 of 10)	-14667	NR_026899	109286553	Hs.117853	NR_026899	ENSG00000215769	ARHGAP27P1-BPTFP1-KPNA2P3	-	ARHGAP27P1-BPTFP1-KPNA2P3 readthrough, transcribed pseudogene	pseudo
LINC02015_macs2_peak_723	chr17	79555427	10.0423	intron (NM_001350451, intron 1 of 14)	intron (NM_001350451, intron 1 of 14)	-39279	NM_001082575	146713	Hs.135229	NM_001025448	ENSG00000167281	RBFOX3	FOX-3|FOX3|HRNBP3|NEUN	RNA binding fox-1 homolog 3	protein-coding
LINC02015_macs2_peak_134	chr10	46218523	10.0423	TTS (NR_103827)	TTS (NR_103827)	51085	NR_103827	100996567	Hs.546758	NR_103827		ANTXRLP1	-	ANTXR like pseudogene 1	pseudo
LINC02015_macs2_peak_736	chr17	82850610	10.0423	intron (NM_005993, intron 13 of 38)	intron (NM_005993, intron 13 of 38)	-10588	NM_024702	79755	Hs.464391	NM_024702	ENSG00000141579	ZNF750	ZFP750	zinc finger protein 750	protein-coding
LINC02015_macs2_peak_1039	chr21	8246265	9.84399	intron (NR_003287, intron 1 of 2)	AluSg4|SINE|Alu	-3240	NR_128717	103504733		NR_128717	ENSG00000275692	MIR6724-4	hsa-mir-6724-4	microRNA 6724-4	ncRNA
LINC02015_macs2_peak_1055	chr21	8871481	9.71608	Intergenic	AluSz|SINE|Alu	-115518	NR_037421	100500862		NR_037421	ENSG00000275708	MIR3648-1	MIR3648|hsa-mir-3648-1	microRNA 3648-1	ncRNA
LINC02015_macs2_peak_1665	chrY	56724973	9.60448	Intergenic	(AATGGAATGG)n|Simple_repeat|Simple_repeat	-229282	NM_005840	10251	Hs.381912	NM_005840	ENSG00000168939	SPRY3	spry-3	sprouty RTK signaling antagonist 3	protein-coding
LINC02015_macs2_peak_1446	chr8	1039841	9.60448	intron (NM_001346810, intron 2 of 14)	CpG	-156615	NR_160729	105377777		NR_160729		LOC105377777	-	uncharacterized LOC105377777	ncRNA
LINC02015_macs2_peak_1662	chrY	56715470	9.60448	Intergenic	(AATGGAATGG)n|Simple_repeat|Simple_repeat	-238785	NM_005840	10251	Hs.381912	NM_005840	ENSG00000168939	SPRY3	spry-3	sprouty RTK signaling antagonist 3	protein-coding
LINC02015_macs2_peak_1021	chr20	52377598	9.60448	Intergenic	Intergenic	-185613	NM_199427	55734	Hs.473082	NM_018197	ENSG00000020256	ZFP64	ZNF338	ZFP64 zinc finger protein	protein-coding
LINC02015_macs2_peak_1427	chr7	98811411	9.5999	Intergenic	(TGG)n|Simple_repeat|Simple_repeat	58603	NM_001134450	222865	Hs.270753	NM_152913	ENSG00000166448	TMEM130	-	transmembrane protein 130	protein-coding
LINC02015_macs2_peak_823	chr19	8137225	9.52065	intron (NM_032447, intron 10 of 63)	AmnSINE2|SINE|tRNA-Deu	11644	NM_001321431	84467	Hs.370362	NM_032447	ENSG00000142449	FBN3	-	fibrillin 3	protein-coding
LINC02015_macs2_peak_885	chr19	37289081	9.37921	Intergenic	SST1|Satellite|centr	-20071	NR_029390	284412	Hs.635932	NR_029390		LOC284412	-	uncharacterized LOC284412	ncRNA
LINC02015_macs2_peak_768	chr18	48902545	9.31365	Intergenic	Intergenic	40262	NM_001190823	4092	Hs.465087	NM_005904	ENSG00000101665	SMAD7	CRCS3|MADH7|MADH8	SMAD family member 7	protein-coding
LINC02015_macs2_peak_381	chr12	109635709	9.22059	Intergenic	(CAC)n|Simple_repeat|Simple_repeat	61915	NM_000431	4598	Hs.130607	NM_000431	ENSG00000110921	MVK	LRBP|MK|MVLK|POROK3	mevalonate kinase	protein-coding
LINC02015_macs2_peak_1496	chr9	400635	9.22059	intron (NM_001193536, intron 25 of 46)	intron (NM_001193536, intron 25 of 46)	-69656	NM_001256876	23189	Hs.306764	NM_015158	ENSG00000107104	KANK1	ANKRD15|CPSQ2|KANK	KN motif and ankyrin repeat domains 1	protein-coding
LINC02015_macs2_peak_1401	chr6	157312964	9.20876	intron (NM_018452, intron 3 of 3)	intron (NM_018452, intron 3 of 3)	11295	NM_018452	729515	Hs.157212	NM_018452	ENSG00000215712	TMEM242	BM033|C6orf35	transmembrane protein 242	protein-coding
LINC02015_macs2_peak_1067	chr21	9801055	9.20876	intron (NR_038377, intron 3 of 5)	intron (NR_038377, intron 3 of 5)	20006	NR_038377	441058	Hs.130535	NR_038377		LINC01667	-	long intergenic non-protein coding RNA 1667	ncRNA
LINC02015_macs2_peak_1108	chr22	12171334	8.9953	Intergenic	Intergenic	273928	NR_110761	102723769	Hs.652926	NR_110761		LOC102723769	-	uncharacterized LOC102723769	ncRNA
LINC02015_macs2_peak_1638	chrY	363368	8.85817	intron (NM_013239, intron 1 of 12).2	CpG	23539	NM_013239	28227	Hs.124942	NM_013239	ENSG00000167393	PPP2R3B	NYREN8|PPP2R3L|PPP2R3LY|PR48|PR70	protein phosphatase 2 regulatory subunit B''beta	protein-coding
LINC02015_macs2_peak_1119	chr22	20164244	8.85817	Intergenic	Intergenic	-13189	NM_001365892	388849	Hs.454905	NM_001243537	ENSG00000234409	CCDC188	-	coiled-coil domain containing 188	protein-coding
LINC02015_macs2_peak_312	chr11	126105968	8.68299	Intergenic	Intergenic	-42676	NM_001243597	50937	Hs.38034	NM_016952	ENSG00000064309	CDON	CDO|CDON1|HPE11|ORCAM	cell adhesion associated, oncogene regulated	protein-coding
LINC02015_macs2_peak_1054	chr21	8811020	8.62941	Intergenic	ACRO1|Satellite|acro	-175979	NR_037421	100500862		NR_037421	ENSG00000275708	MIR3648-1	MIR3648|hsa-mir-3648-1	microRNA 3648-1	ncRNA
LINC02015_macs2_peak_1043	chr21	8424314	8.47417	Intergenic	Intergenic	-8216	NR_106782	102465433		NR_106782	ENSG00000275950	MIR6724-1	MIR6724|hsa-mir-6724|hsa-mir-6724-1	microRNA 6724-1	ncRNA
LINC02015_macs2_peak_1244	chr3	168995409	8.38934	Intergenic	L1MEg|LINE|L1	93464	NR_109989	100507661	Hs.65918	NR_109989	ENSG00000242268	LINC02082	-	long intergenic non-protein coding RNA 2082	ncRNA
LINC02015_macs2_peak_812	chr19	5571162	8.28424	Intergenic	L1ME4b|LINE|L1	-3128	NR_027064	257000	Hs.515575	NM_153375	ENSG00000223573	TINCR	LINC00036|NCRNA00036|PLAC2|onco-lncRNA-16	TINCR ubiquitin domain containing	ncRNA
LINC02015_macs2_peak_1493	chr8	144946884	8.28424	intron (NM_006958, intron 1 of 2)	intron (NM_006958, intron 1 of 2)	3996	NM_001029976	7564	Hs.493225	NM_006958	ENSG00000170631	ZNF16	HZF1|KOX9	zinc finger protein 16	protein-coding
LINC02015_macs2_peak_788	chr18	79633866	8.27276	Intergenic	Intergenic	45879	NR_136643	284241		NR_136643	ENSG00000178412	LOC284241	-	uncharacterized LOC284241	ncRNA
LINC02015_macs2_peak_306	chr11	120084273	8.27276	Intergenic	Intergenic	44580	NM_001330382	23650	Hs.504115	NM_012101	ENSG00000137699	TRIM29	ATDC	tripartite motif containing 29	protein-coding
LINC02015_macs2_peak_508	chr14	105702221	8.27276	Intergenic	Intergenic	-29414	NR_046211	2003	Hs.744419	NR_046211		ELK2AP	ELK2|ELK2.1|ELK2P1	ETS transcription factor ELK2A, pseudogene	pseudo
LINC02015_macs2_peak_1413	chr6	168841057	8.10441	Intergenic	CpG	123325	NR_136249	105378146	Hs.343631	NR_136248		LOC105378146	-	uncharacterized LOC105378146	ncRNA
LINC02015_macs2_peak_1048	chr21	8444941	7.93901	non-coding (NR_046235, exon 1 of 1)	non-coding (NR_046235, exon 1 of 1)	3795	NR_146148	109864282		NR_146148		RNA28SN2	-	RNA, 28S ribosomal N2	rRNA
LINC02015_macs2_peak_200	chr11	1394811	7.74281	intron (NM_003957, intron 1 of 19)	intron (NM_003957, intron 1 of 19)	4877	NR_046331	9024	Hs.170819	NM_003957	ENSG00000174672	BRSK2	C11orf7|PEN11B|SAD1|SADA|STK29	BR serine/threonine kinase 2	protein-coding
LINC02015_macs2_peak_1673	chrY	56739750	7.74281	Intergenic	(AATGGAATGG)n|Simple_repeat|Simple_repeat	-214505	NM_005840	10251	Hs.381912	NM_005840	ENSG00000168939	SPRY3	spry-3	sprouty RTK signaling antagonist 3	protein-coding
LINC02015_macs2_peak_1694	chrY	56769785	7.74281	Intergenic	(AATGGAATGG)n|Simple_repeat|Simple_repeat	-184470	NM_005840	10251	Hs.381912	NM_005840	ENSG00000168939	SPRY3	spry-3	sprouty RTK signaling antagonist 3	protein-coding
LINC02015_macs2_peak_1656	chrY	56698233	7.74281	Intergenic	(AATGGAATGG)n|Simple_repeat|Simple_repeat	-256022	NM_005840	10251	Hs.381912	NM_005840	ENSG00000168939	SPRY3	spry-3	sprouty RTK signaling antagonist 3	protein-coding
LINC02015_macs2_peak_1682	chrY	56757234	7.74281	Intergenic	(AATGGAATGG)n|Simple_repeat|Simple_repeat	-197021	NM_005840	10251	Hs.381912	NM_005840	ENSG00000168939	SPRY3	spry-3	sprouty RTK signaling antagonist 3	protein-coding
LINC02015_macs2_peak_1688	chrY	56764206	7.74281	Intergenic	(AATGGAATGG)n|Simple_repeat|Simple_repeat	-190049	NM_005840	10251	Hs.381912	NM_005840	ENSG00000168939	SPRY3	spry-3	sprouty RTK signaling antagonist 3	protein-coding
LINC02015_macs2_peak_450	chr13	112450113	7.74281	Intergenic	Intergenic	73758	NM_145248	122258	Hs.97592	NM_145248	ENSG00000153498	SPACA7	C13orf28	sperm acrosome associated 7	protein-coding
LINC02015_macs2_peak_1314	chr5	7371853	7.74281	Intergenic	(CCA)n|Simple_repeat|Simple_repeat	-23876	NR_134277	101929261	Hs.308202	NR_134277	ENSG00000250668	LINC02123	-	long intergenic non-protein coding RNA 2123	ncRNA
LINC02015_macs2_peak_779	chr18	77253082	7.74281	intron (NM_001480, intron 1 of 2)	intron (NM_001480, intron 1 of 2)	3234	NM_001480	2587	Hs.272191	NM_001480	ENSG00000166573	GALR1	GALNR|GALNR1	galanin receptor 1	protein-coding
LINC02015_macs2_peak_807	chr19	3649684	7.74281	intron (NM_001195733, intron 8 of 16)	CpG	-22869	NM_021231	58509	Hs.128425	NM_021231	ENSG00000105298	CACTIN	C19orf29|NY-REN-24|fSAPc	cactin, spliceosome C complex subunit	protein-coding
LINC02015_macs2_peak_587	chr16	53298422	7.74281	intron (NM_001352157, intron 29 of 37)	AluJo|SINE|Alu	72790	NM_001347693	643802	Hs.451336	NM_001207030		LOC643802	-	u3 small nucleolar ribonucleoprotein protein MPP10-like	protein-coding
LINC02015_macs2_peak_491	chr14	89362064	7.74281	intron (NM_001085471, intron 2 of 6)	intron (NM_001085471, intron 2 of 6)	55169	NM_005197	1112	Hs.434286	NM_005197	ENSG00000053254	FOXN3	C14orf116|CHES1|PRO1635	forkhead box N3	protein-coding
LINC02015_macs2_peak_728	chr17	81426241	7.55249	intron (NM_001291324, intron 1 of 27)	intron (NM_001291324, intron 1 of 27)	24947	NR_036152	100422944		NR_036152	ENSG00000266189	MIR3186	mir-3186	microRNA 3186	ncRNA
LINC02015_macs2_peak_396	chr12	118707567	7.40733	Intergenic	(TGGTGA)n|Simple_repeat|Simple_repeat	54112	NR_134998	105370014	Hs.550870	NR_134998	ENSG00000256750	LINC02423	-	long intergenic non-protein coding RNA 2423	ncRNA
LINC02015_macs2_peak_1578	chr9	130955219	7.40733	Intergenic	Intergenic	-15972	NM_032843	84929	Hs.133205	NM_032843	ENSG00000130720	FIBCD1	-	fibrinogen C domain containing 1	protein-coding
LINC02015_macs2_peak_691	chr17	62793707	7.40733	intron (NM_001288780, intron 3 of 10)	(CAC)n|Simple_repeat|Simple_repeat	12933	NM_001100875	162333	Hs.665663	NM_152598	ENSG00000173838	2021-03-10	MARCH-X|RNF190	membrane associated ring-CH-type finger 10	protein-coding
LINC02015_macs2_peak_1099	chr22	10859319	7.40733	Intergenic	Intergenic	102210	NR_132320	102723780		NR_132320		FRG1FP	-	FSHD region gene 1 family member F, pseudogene	pseudo
LINC02015_macs2_peak_947	chr2	104824376	7.40733	intron (NR_037883, intron 1 of 3)	(TGG)n|Simple_repeat|Simple_repeat	27100	NR_037883	100506421	Hs.437281	NR_037883	ENSG00000233639	PANTR1	LINC01158|linc-Brn1a|linc-POU3F3	POU3F3 adjacent non-coding transcript 1	ncRNA
LINC02015_macs2_peak_250	chr11	65856686	7.40733	intron (NM_005507, intron 1 of 3)	intron (NM_005507, intron 1 of 3)	1494	NM_005507	1072	Hs.170622	NM_005507	ENSG00000172757	CFL1	CFL|HEL-S-15|cofilin	cofilin 1	protein-coding
LINC02015_macs2_peak_1178	chr22	47732668	7.40733	intron (NR_122046, intron 7 of 8)	intron (NR_122046, intron 7 of 8)	100994	NR_122046	284930	Hs.407567	NR_122046	ENSG00000224271	LOC284930	-	uncharacterized LOC284930	ncRNA
LINC02015_macs2_peak_1537	chr9	89059373	7.40733	intron (NM_016848, intron 6 of 11)	intron (NM_016848, intron 6 of 11)	67905	NM_005226	1903	Hs.585118	NM_005226	ENSG00000213694	S1PR3	EDG-3|EDG3|LPB3|S1P3	sphingosine-1-phosphate receptor 3	protein-coding
LINC02015_macs2_peak_187	chr10	132792475	7.40733	Intergenic	CpG	-6328	NM_177400	84504	Hs.134013	NM_177400	ENSG00000148826	NKX6-2	GTX|NKX6.2|NKX6B|SPAX8	NK6 homeobox 2	protein-coding
LINC02015_macs2_peak_320	chr11	134929587	7.40733	Intergenic	Intergenic	-55765	NR_135050	100507548	Hs.639995	NR_135050		LOC100507548	-	uncharacterized LOC100507548	ncRNA
LINC02015_macs2_peak_917	chr2	10399369	7.40733	intron (NM_001258359, intron 2 of 4)	(CACCAC)n|Simple_repeat|Simple_repeat	30605	NM_001258359	3241	Hs.580427	NM_002149	ENSG00000115756	HPCAL1	BDR1|HLP2|VILIP-3	hippocalcin like 1	protein-coding
LINC02015_macs2_peak_1045	chr21	8428964	7.40441	Intergenic	AluSp|SINE|Alu	-3566	NR_106782	102465433		NR_106782	ENSG00000275950	MIR6724-1	MIR6724|hsa-mir-6724|hsa-mir-6724-1	microRNA 6724-1	ncRNA
LINC02015_macs2_peak_1563	chr9	120575100	7.38548	intron (NR_073558, intron 1 of 37)	AluSx|SINE|Alu	5067	NR_073558	55755	Hs.269560	NM_018249	ENSG00000136861	CDK5RAP2	C48|Cep215|MCPH3	CDK5 regulatory subunit associated protein 2	protein-coding
LINC02015_macs2_peak_318	chr11	134457691	7.09493	intron (NR_033852, intron 1 of 5)	intron (NR_033852, intron 1 of 5)	21209	NR_033852	283177	Hs.504390	NR_033852		LOC283177	-	uncharacterized LOC283177	ncRNA
LINC02015_macs2_peak_1135	chr22	30673376	7.09493	Intergenic	MLT1K|LTR|ERVL-MaLR	-5501	NM_001304795	150290	Hs.517544	NM_152511	ENSG00000167065	DUSP18	DSP18|DUSP20|LMWDSP20	dual specificity phosphatase 18	protein-coding
LINC02015_macs2_peak_1416	chr7	588687	7.09493	intron (NM_001164760, intron 7 of 10)	intron (NM_001164760, intron 7 of 10)	-14158	NR_110054	101926963	Hs.521338	NR_110054		LOC101926963	-	uncharacterized LOC101926963	ncRNA
LINC02015_macs2_peak_818	chr19	6788631	7.09493	intron (NM_001258206, intron 1 of 25)	AluSx|SINE|Alu	15923	NM_001258206	7409	Hs.116237	NM_005428	ENSG00000141968	VAV1	VAV	vav guanine nucleotide exchange factor 1	protein-coding
LINC02015_macs2_peak_1584	chr9	134471259	7.09493	Intergenic	Intergenic	64699	NM_001291921	6256	Hs.590886	NM_002957	ENSG00000186350	RXRA	NR2B1	retinoid X receptor alpha	protein-coding
LINC02015_macs2_peak_452	chr13	113624475	7.09493	intron (NR_026580, intron 4 of 10)	intron (NR_026580, intron 4 of 10)	33723	NM_000705	496	Hs.434202	NM_000705	ENSG00000186009	ATP4B	ATP6B	ATPase H+/K+ transporting subunit beta	protein-coding
LINC02015_macs2_peak_1060	chr21	9036063	7.06427	Intergenic	Intergenic	48446	NR_162105	113218501		NR_162105		MIR10396A	-	microRNA 10396a	ncRNA
LINC02015_macs2_peak_1523	chr9	69631847	7.04729	intron (NM_001163, intron 1 of 12)	L1PA6|LINE|L1	40524	NM_001163	320	Hs.171939	NM_001163	ENSG00000107282	APBA1	D9S411E|LIN10|MINT1|X11|X11A|X11ALPHA	amyloid beta precursor protein binding family A member 1	protein-coding
LINC02015_macs2_peak_1467	chr8	47610376	6.99557	intron (NM_001080394, intron 10 of 19)	intron (NM_001080394, intron 10 of 19)	-43712	NM_001352959	23514	Hs.381058	NM_001080394	ENSG00000164808	SPIDR	KIAA0146	scaffold protein involved in DNA repair	protein-coding
LINC02015_macs2_peak_69	chr1	125180173	6.87454	Intergenic	Intergenic	3661061	NR_003955	647121	Hs.697682	NR_003955	ENSG00000231752	EMBP1	-	embigin pseudogene 1	pseudo
LINC02015_macs2_peak_1047	chr21	8437905	6.75461	non-coding (NR_046235, exon 1 of 1)	non-coding (NR_046235, exon 1 of 1)	1029	NR_003286	100008588		NR_003286		RNA18SN5	RN18S1|RNA18S5	RNA, 18S ribosomal N5	rRNA
LINC02015_macs2_peak_1317	chr5	14403664	6.7173	intron (NM_007118, intron 31 of 56)	(TGG)n|Simple_repeat|Simple_repeat	-60319	NR_145815	109623458		NR_145815		SNORD170	-	small nucleolar RNA, C/D box 170	snoRNA
LINC02015_macs2_peak_1539	chr9	89671685	6.7173	intron (NR_024280, intron 2 of 5)	intron (NR_024280, intron 2 of 5)	31902	NR_024280	100129066	Hs.125947	NR_024280	ENSG00000237372	UNQ6494	-	uncharacterized LOC100129066	ncRNA
LINC02015_macs2_peak_1299	chr4	153129548	6.7173	Intergenic	(CAC)n|Simple_repeat|Simple_repeat	-22786	NM_001351056	23321	Hs.435711	NM_015271	ENSG00000109654	TRIM2	CMT2R|RNF86	tripartite motif containing 2	protein-coding
LINC02015_macs2_peak_841	chr19	13596265	6.7173	Intergenic	L1MB3|LINE|L1	-89786	NM_000068	773	Hs.501632	NM_000068	ENSG00000141837	CACNA1A	APCA|BI|CACNL1A4|CAV2.1|EA2|EIEE42|FHM|HPCA|MHP|MHP1|SCA6	calcium voltage-gated channel subunit alpha1 A	protein-coding
LINC02015_macs2_peak_982	chr2	239733524	6.7173	Intergenic	Intergenic	-29336	NR_037808	150935	Hs.555582	NR_037808		LOC150935	-	uncharacterized LOC150935	ncRNA
LINC02015_macs2_peak_944	chr2	94994906	6.7173	Intergenic	(TG)n|Simple_repeat|Simple_repeat	-30749	NM_022440	4118	Hs.80395	NM_002371	ENSG00000172005	MAL	MVP17|VIP17	mal, T cell differentiation protein	protein-coding
LINC02015_macs2_peak_1089	chr21	43336338	6.68481	Intergenic	Intergenic	-4299	NR_103713	100126693	Hs.473952	NR_103713		LINC00322	C21orf136|NCRNA00322	long intergenic non-protein coding RNA 322	ncRNA
LINC02015_macs2_peak_221	chr11	19785319	6.61037	intron (NM_182964, intron 1 of 37)	intron (NM_182964, intron 1 of 37)	-25236	NR_039843	100616426		NR_039843	ENSG00000264309	MIR4694	-	microRNA 4694	ncRNA
LINC02015_macs2_peak_1061	chr21	9062738	6.53224	Intergenic	Intergenic	67023	NR_038328	100132288	Hs.487562	NM_174948	ENSG00000188681	TEKT4P2	MAFIPL|TEKT4P	tektin 4 pseudogene 2	pseudo
LINC02015_macs2_peak_1053	chr21	8471468	6.50358	Intergenic	(CAGG)n|Simple_repeat|Simple_repeat	30322	NR_146148	109864282		NR_146148		RNA28SN2	-	RNA, 28S ribosomal N2	rRNA
LINC02015_macs2_peak_1106	chr22	12113903	6.37339	Intergenic	MER52A|LTR|ERV1	216497	NR_110761	102723769	Hs.652926	NR_110761		LOC102723769	-	uncharacterized LOC102723769	ncRNA
LINC02015_macs2_peak_1587	chr9	134852180	6.07628	intron (NR_103451, intron 1 of 1)	intron (NR_103451, intron 1 of 1)	-1373	NR_039696	100616212		NR_039696	ENSG00000266514	MIR3689F	mir-3689f	microRNA 3689f	ncRNA
LINC02015_macs2_peak_1069	chr21	10130981	6.01154	Intergenic	Intergenic	-282539	NM_001187	574	Hs.545789	NM_001187		BAGE	BAGE1|CT2.1	B melanoma antigen	protein-coding
LINC02015_macs2_peak_619	chr16	89560587	5.95795	promoter-TSS (NM_000977)	promoter-TSS (NM_000977)	-70	NM_000977	6137	Hs.410817	NM_000977	ENSG00000167526	RPL13	BBC1|D16S444E|D16S44E|L13	ribosomal protein L13	protein-coding
LINC02015_macs2_peak_1622	chrX	100949599	5.95795	Intergenic	AluSx|SINE|Alu	-20109	NM_001162491	392509	Hs.147237	NM_001162491	ENSG00000174225	ARL13A	ARL13|dJ341D10.2	ADP ribosylation factor like GTPase 13A	protein-coding
LINC02015_macs2_peak_289	chr11	108523594	5.95795	intron (NM_001144765, intron 1 of 2)	AluSz|SINE|Alu	14583	NM_001144765	23086	Hs.28540	NM_015065	ENSG00000110723	EXPH5	SLAC2-B|SLAC2B	exophilin 5	protein-coding
LINC02015_macs2_peak_801	chr19	2395364	5.95795	intron (NM_182973, intron 1 of 16)	AluSx|SINE|Alu	5593	NM_182973	360200	Hs.465560	NM_182973	ENSG00000178297	TMPRSS9	-	transmembrane serine protease 9	protein-coding
LINC02015_macs2_peak_516	chr15	29950234	5.95795	intron (NM_001355012, intron 2 of 28)	intron (NM_001355012, intron 2 of 28)	18815	NM_001355012	7082	Hs.743990	NM_003257	ENSG00000104067	TJP1	ZO-1	tight junction protein 1	protein-coding
LINC02015_macs2_peak_901	chr19	48657510	5.95795	intron (NR_004401, intron 1 of 4)	intron (NR_004401, intron 1 of 4)	-11323	NM_001217	770	Hs.428446	NM_001217	ENSG00000063180	CA11	CA-RP|CA-RP II|CA-XI|CARP-2|CARPX1	carbonic anhydrase 11	protein-coding
LINC02015_macs2_peak_1668	chrY	56730785	5.95795	Intergenic	(AATGGAATGG)n|Simple_repeat|Simple_repeat	-223470	NM_005840	10251	Hs.381912	NM_005840	ENSG00000168939	SPRY3	spry-3	sprouty RTK signaling antagonist 3	protein-coding
LINC02015_macs2_peak_1683	chrY	56758847	5.95795	Intergenic	(AATGGAATGG)n|Simple_repeat|Simple_repeat	-195408	NM_005840	10251	Hs.381912	NM_005840	ENSG00000168939	SPRY3	spry-3	sprouty RTK signaling antagonist 3	protein-coding
LINC02015_macs2_peak_193	chr11	730607	5.95795	Intergenic	AluJb|SINE|Alu	-16857	NM_006755	6888	Hs.438678	NM_006755	ENSG00000177156	TALDO1	TAL|TAL-H|TALDOR|TALH	transaldolase 1	protein-coding
LINC02015_macs2_peak_137	chr10	51115872	5.95795	intron (NM_006258, intron 1 of 17)	intron (NM_006258, intron 1 of 17)	41385	NM_006258	5592	Hs.407535	NM_006258	ENSG00000185532	PRKG1	AAT8|PKG|PKG1|PRKG1B|PRKGR1B|cGK|cGK 1|cGK1|cGKI|cGKI-BETA|cGKI-alpha	protein kinase cGMP-dependent 1	protein-coding
LINC02015_macs2_peak_957	chr2	129735895	5.95795	Intergenic	(GTGGTG)n|Simple_repeat|Simple_repeat	141596	NR_149127	105373615		NR_149127		LINC02572	-	long intergenic non-protein coding RNA 2572	ncRNA
LINC02015_macs2_peak_30	chr1	29553994	5.95795	Intergenic	MIRb|SINE|MIR	-203880	NR_110758	101928460	Hs.434659	NR_110758	ENSG00000230523	LINC01756	-	long intergenic non-protein coding RNA 1756	ncRNA
LINC02015_macs2_peak_880	chr19	29696480	5.95795	Intergenic	Intergenic	18576	NM_001282929	83636	Hs.529094	NM_031448	ENSG00000131943	C19orf12	MPAN|NBIA3|NBIA4|SPG43	chromosome 19 open reading frame 12	protein-coding
LINC02015_macs2_peak_1649	chrY	56685760	5.95795	Intergenic	(AATGGAATGG)n|Simple_repeat|Simple_repeat	-268495	NM_005840	10251	Hs.381912	NM_005840	ENSG00000168939	SPRY3	spry-3	sprouty RTK signaling antagonist 3	protein-coding
LINC02015_macs2_peak_550	chr16	335557	5.95795	intron (NM_003502, intron 2 of 10)	(ACACAGC)n|Simple_repeat|Simple_repeat	17166	NM_181050	8312	Hs.592082	NM_003502	ENSG00000103126	AXIN1	AXIN|PPP1R49	axin 1	protein-coding
LINC02015_macs2_peak_1201	chr3	77929436	5.95795	Intergenic	Intergenic	119527	NR_146636	105377172		NR_146636		LINC02077	-	long intergenic non-protein coding RNA 2077	ncRNA
LINC02015_macs2_peak_525	chr15	45462131	5.95795	Intergenic	(ACC)n|Simple_repeat|Simple_repeat	29081	NR_030599	100126311		NR_030599	ENSG00000284386	MIR147B	MIRN147B|mir-147b	microRNA 147b	ncRNA
LINC02015_macs2_peak_1495	chr9	400095	5.95795	intron (NM_001193536, intron 25 of 46)	intron (NM_001193536, intron 25 of 46)	-70196	NM_001256876	23189	Hs.306764	NM_015158	ENSG00000107104	KANK1	ANKRD15|CPSQ2|KANK	KN motif and ankyrin repeat domains 1	protein-coding
LINC02015_macs2_peak_1639	chrY	365143	5.95795	intron (NM_013239, intron 1 of 12).2	AluSz|SINE|Alu	21764	NM_013239	28227	Hs.124942	NM_013239	ENSG00000167393	PPP2R3B	NYREN8|PPP2R3L|PPP2R3LY|PR48|PR70	protein phosphatase 2 regulatory subunit B''beta	protein-coding
LINC02015_macs2_peak_420	chr13	19410017	5.95795	Intergenic	LTR14B|LTR|ERVK	28458	NM_001271850	93492	Hs.377488	NM_130785	ENSG00000132958	TPTE2	TPIP	transmembrane phosphoinositide 3-phosphatase and tensin homolog 2	protein-coding
LINC02015_macs2_peak_191	chr10	133138880	5.95795	Intergenic	Intergenic	-21339	NM_152643	85442	Hs.530685	NM_152643	ENSG00000171798	KNDC1	C10orf23|RASGEF2|Very-KIND|bB439H18.3|v-KIND	kinase non-catalytic C-lobe domain containing 1	protein-coding
LINC02015_macs2_peak_1429	chr7	102488805	5.95795	intron (NM_001277335, intron 16 of 19)	intron (NM_001277335, intron 16 of 19)	-9883	NM_006234	5439	Hs.654952	NM_006234	ENSG00000005075	POLR2J	POLR2J1|RPB11|RPB11A|RPB11m|hRPB14	RNA polymerase II subunit J	protein-coding
LINC02015_macs2_peak_1680	chrY	56754918	5.95795	Intergenic	(AATGGAATGG)n|Simple_repeat|Simple_repeat	-199337	NM_005840	10251	Hs.381912	NM_005840	ENSG00000168939	SPRY3	spry-3	sprouty RTK signaling antagonist 3	protein-coding
LINC02015_macs2_peak_1002	chr20	35795324	5.95795	intron (NM_016436, intron 1 of 17)	AluSz|SINE|Alu	23309	NM_016436	51230	Hs.517044	NM_016436	ENSG00000025293	PHF20	C20orf104|GLEA2|HCA58|NZF|TDRD20A|TZP	PHD finger protein 20	protein-coding
LINC02015_macs2_peak_1650	chrY	56686816	5.95795	Intergenic	(AATGGAATGG)n|Simple_repeat|Simple_repeat	-267439	NM_005840	10251	Hs.381912	NM_005840	ENSG00000168939	SPRY3	spry-3	sprouty RTK signaling antagonist 3	protein-coding
LINC02015_macs2_peak_1655	chrY	56696215	5.95795	Intergenic	(AATGGAATGG)n|Simple_repeat|Simple_repeat	-258040	NM_005840	10251	Hs.381912	NM_005840	ENSG00000168939	SPRY3	spry-3	sprouty RTK signaling antagonist 3	protein-coding
LINC02015_macs2_peak_1672	chrY	56737950	5.95795	Intergenic	(AATGGAATGG)n|Simple_repeat|Simple_repeat	-216305	NM_005840	10251	Hs.381912	NM_005840	ENSG00000168939	SPRY3	spry-3	sprouty RTK signaling antagonist 3	protein-coding
LINC02015_macs2_peak_223	chr11	30242583	5.95795	Intergenic	Intergenic	11569	NM_000510	2488	Hs.36975	NM_000510	ENSG00000131808	FSHB	HH24	follicle stimulating hormone subunit beta	protein-coding
LINC02015_macs2_peak_557	chr16	9042375	5.95795	Intergenic	AluJb|SINE|Alu	-49269	NM_014117	29035	Hs.221497	NM_014117	ENSG00000182831	C16orf72	PRO0149	chromosome 16 open reading frame 72	protein-coding
LINC02015_macs2_peak_948	chr2	112346475	5.95795	Intergenic	(CCACCA)n|Simple_repeat|Simple_repeat	70878	NM_198581	376940	Hs.190477	NM_198581	ENSG00000188177	ZC3H6	ZC3HDC6	zinc finger CCCH-type containing 6	protein-coding
LINC02015_macs2_peak_1621	chrX	92934153	5.95795	Intergenic	AluSz|SINE|Alu	-109250	NR_039659	100616234		NR_039659	ENSG00000283468	MIR4454	-	microRNA 4454	ncRNA
LINC02015_macs2_peak_1488	chr8	142255705	5.95795	intron (NM_001366901, intron 12 of 13)	(CATCAC)n|Simple_repeat|Simple_repeat	57349	NR_024378	619434	Hs.393308	NR_024378	ENSG00000254008	LINC00051	C8orf43|NCRNA00051	long intergenic non-protein coding RNA 51	ncRNA
LINC02015_macs2_peak_1686	chrY	56761342	5.95795	Intergenic	(AATGGAATGG)n|Simple_repeat|Simple_repeat	-192913	NM_005840	10251	Hs.381912	NM_005840	ENSG00000168939	SPRY3	spry-3	sprouty RTK signaling antagonist 3	protein-coding
LINC02015_macs2_peak_1646	chrY	56680548	5.95795	Intergenic	(AATGGAATGG)n|Simple_repeat|Simple_repeat	-273707	NM_005840	10251	Hs.381912	NM_005840	ENSG00000168939	SPRY3	spry-3	sprouty RTK signaling antagonist 3	protein-coding
LINC02015_macs2_peak_492	chr14	92299092	5.92086	Intergenic	Intergenic	-23489	NM_153648	123041	Hs.385530	NM_153646	ENSG00000140090	SLC24A4	AI2A5|NCKX4|SHEP6|SLC24A2	solute carrier family 24 member 4	protein-coding
LINC02015_macs2_peak_400	chr12	121372532	5.92086	Intergenic	MamRep434|DNA|TcMar-Tigger	-18323	NM_001137559	51433	Hs.7101	NM_016237	ENSG00000089053	ANAPC5	APC5	anaphase promoting complex subunit 5	protein-coding
LINC02015_macs2_peak_591	chr16	57071250	5.92086	intron (NM_001330552, intron 37 of 47)	intron (NM_001330552, intron 37 of 47)	-21333	NM_152727	221184	Hs.339809	NM_152727	ENSG00000140848	CPNE2	COPN2|CPN2	copine 2	protein-coding
LINC02015_macs2_peak_1208	chr3	108951829	5.92086	intron (NM_001363884, intron 1 of 3)	intron (NM_001363884, intron 1 of 3)	2017	NM_001363884	9626	Hs.233363	NM_005459	ENSG00000138472	GUCA1C	GCAP3	guanylate cyclase activator 1C	protein-coding
LINC02015_macs2_peak_724	chr17	80313850	5.92086	intron (NM_020954, intron 15 of 16)	intron (NM_020954, intron 15 of 16)	52998	NM_020954	57674	Hs.195642	NM_020914	ENSG00000173821	RNF213	ALO17|C17orf27|KIAA1618|MYMY2|MYSTR|NET57	ring finger protein 213	protein-coding
LINC02015_macs2_peak_1545	chr9	98035025	5.92086	Intergenic	Intergenic	-21707	NM_018946	54187	Hs.522310	NM_018946	ENSG00000095380	NANS	HEL-S-100|SAS|SEMDCG|SEMDG	N-acetylneuraminate synthase	protein-coding
LINC02015_macs2_peak_1398	chr6	151085913	5.92086	intron (NR_146719, intron 27 of 28)	intron (NR_146719, intron 27 of 28)	-16762	NR_162145	113219461		NR_162145		MIR12131	-	microRNA 12131	ncRNA
LINC02015_macs2_peak_617	chr16	88193074	5.84653	Intergenic	Intergenic	-1207	NR_110944	101928880	Hs.634835	NR_110944	ENSG00000260420	LINC02182	LA16c-444G7.2	long intergenic non-protein coding RNA 2182	ncRNA
LINC02015_macs2_peak_938	chr2	76099644	5.82786	Intergenic	THE1B|LTR|ERVL-MaLR	-388729	NM_003203	6936	Hs.303808	NM_003203	ENSG00000005436	GCFC2	C2orf3|DNABF|GCF|TCF9	GC-rich sequence DNA-binding factor 2	protein-coding
LINC02015_macs2_peak_1102	chr22	11702526	5.80011	Intergenic	ACRO1|Satellite|acro	-194880	NR_110761	102723769	Hs.652926	NR_110761		LOC102723769	-	uncharacterized LOC102723769	ncRNA
LINC02015_macs2_peak_412	chr12	131036698	5.7574	intron (NM_198827, intron 13 of 24)	intron (NM_198827, intron 13 of 24)	-42722	NR_131950	105755954	Hs.677534	NR_131950		ADGRD1-AS1	LACAT8	ADGRD1 antisense RNA 1	ncRNA
LINC02015_macs2_peak_1435	chr7	130877599	5.68379	promoter-TSS (NR_029517)	promoter-TSS (NR_029517)	-60	NR_029517	407024		NR_029517	ENSG00000283797	MIR29B1	MIRN29B1|miR-29b|miRNA29B1|mir-29b-1	microRNA 29b-1	ncRNA
LINC02015_macs2_peak_1482	chr8	140622453	5.68379	intron (NM_001164623, intron 1 of 17)	intron (NM_001164623, intron 1 of 17)	13180	NM_012154	27161	Hs.660189	NM_012154	ENSG00000123908	AGO2	CASC7|EIF2C2|LINC00980|PPD|Q10	argonaute RISC catalytic component 2	protein-coding
LINC02015_macs2_peak_273	chr11	84066032	5.68379	intron (NM_001142699, intron 10 of 27)	L1PA15|LINE|L1	207248	NM_001142700	1740	Hs.367656	NM_001364	ENSG00000150672	DLG2	PPP1R58|PSD-93|PSD93|chapsyn-110	discs large MAGUK scaffold protein 2	protein-coding
LINC02015_macs2_peak_210	chr11	3414940	5.68379	Intergenic	Intergenic	-23025	NR_044999	10821	Hs.637689	NR_044999	ENSG00000189398	OR7E12P	HG1058|OR11-3|OR7E58P|OR7E79P|OR7E81P|OST021	olfactory receptor family 7 subfamily E member 12 pseudogene	pseudo
LINC02015_macs2_peak_1151	chr22	37646520	5.68379	intron (NM_018957, intron 10 of 17)	AluSz6|SINE|Alu	6851	NM_018957	23616	Hs.601143	NM_018957	ENSG00000100092	SH3BP1	ARHGAP43	SH3 domain binding protein 1	protein-coding
LINC02015_macs2_peak_1445	chr8	802087	5.68379	intron (NM_001346810, intron 1 of 14)	intron (NM_001346810, intron 1 of 14)	63539	NR_134292	401442	Hs.678992	NR_134292	ENSG00000282375	LOC401442	-	uncharacterized LOC401442	ncRNA
LINC02015_macs2_peak_47	chr1	62187164	5.68379	Intergenic	AluSx|SINE|Alu	-7685	NM_019079	54596	Hs.685462	NM_019079	ENSG00000240563	L1TD1	ECAT11	LINE1 type transposase domain containing 1	protein-coding
LINC02015_macs2_peak_913	chr2	5022634	5.68379	Intergenic	(CTACTA)n|Simple_repeat|Simple_repeat	-366412	NR_034134	727982	Hs.444391	NR_034134	ENSG00000231532	LINC01249	-	long intergenic non-protein coding RNA 1249	ncRNA
LINC02015_macs2_peak_789	chr18	79828838	5.68379	Intergenic	(TG)n|Simple_repeat|Simple_repeat	-34830	NM_012283	26251	Hs.247905	NM_012283	ENSG00000178342	KCNG2	KCNF2|KV6.2	potassium voltage-gated channel modifier subfamily G member 2	protein-coding
LINC02015_macs2_peak_1424	chr7	74326996	5.68379	intron (NM_032421, intron 2 of 15)	AluSg7|SINE|Alu	37521	NM_003388	7461	Hs.647018	NM_003388	ENSG00000106665	CLIP2	CLIP|CLIP-115|CYLN2|WBSCR3|WBSCR4|WSCR3|WSCR4	CAP-Gly domain containing linker protein 2	protein-coding
LINC02015_macs2_peak_1211	chr3	118456884	5.68379	Intergenic	Intergenic	-184884	NR_135573	101926968	Hs.518185	NR_135573		LOC101926968	-	uncharacterized LOC101926968	ncRNA
LINC02015_macs2_peak_868	chr19	18540982	5.68379	intron (NM_012181, intron 2 of 8)	intron (NM_012181, intron 2 of 8)	2591	NM_001308373	23770	Hs.173464	NM_012181	ENSG00000105701	FKBP8	FKBP38|FKBPr38	FKBP prolyl isomerase 8	protein-coding
LINC02015_macs2_peak_1583	chr9	134470165	5.68379	Intergenic	Intergenic	63605	NM_001291921	6256	Hs.590886	NM_002957	ENSG00000186350	RXRA	NR2B1	retinoid X receptor alpha	protein-coding
LINC02015_macs2_peak_1454	chr8	7211801	5.68379	Intergenic	Intergenic	51691	NR_027000	349196	Hs.559040	NM_001025473		LINC00965	-	long intergenic non-protein coding RNA 965	ncRNA
LINC02015_macs2_peak_879	chr19	29695250	5.68379	Intergenic	Intergenic	19806	NM_001282929	83636	Hs.529094	NM_031448	ENSG00000131943	C19orf12	MPAN|NBIA3|NBIA4|SPG43	chromosome 19 open reading frame 12	protein-coding
LINC02015_macs2_peak_630	chr17	32991173	5.68379	promoter-TSS (NM_001317226)	promoter-TSS (NM_001317226)	-674	NM_173847	124912	Hs.434112	NM_173847	ENSG00000141316	SPACA3	ALLP17|CT54|LYC3|LYZC|LYZL3|SLLP1	sperm acrosome associated 3	protein-coding
LINC02015_macs2_peak_549	chr16	333966	5.68379	intron (NM_003502, intron 2 of 10)	intron (NM_003502, intron 2 of 10)	18757	NM_181050	8312	Hs.592082	NM_003502	ENSG00000103126	AXIN1	AXIN|PPP1R49	axin 1	protein-coding
LINC02015_macs2_peak_542	chr15	91749874	5.68379	Intergenic	(GTGGTG)n|Simple_repeat|Simple_repeat	-103834	NM_013272	28232	Hs.311187	NM_013272	ENSG00000176463	SLCO3A1	OATP-D|OATP-RP3|OATP3A1|OATPD|OATPRP3|SLC21A11	solute carrier organic anion transporter family member 3A1	protein-coding
LINC02015_macs2_peak_939	chr2	84909880	5.68379	Intergenic	(ACC)n|Simple_repeat|Simple_repeat	4224	NM_021103	9168	Hs.446574	NM_021103	ENSG00000034510	TMSB10	MIG12|TB10	thymosin beta 10	protein-coding
LINC02015_macs2_peak_1518	chr9	65408679	5.68379	Intergenic	L2a|LINE|L2	-123470	NM_001126334	653427	Hs.714683	NM_001126334	ENSG00000204779	FOXD4L5	bA15J10.2	forkhead box D4 like 5	protein-coding
LINC02015_macs2_peak_214	chr11	7540558	5.68379	intron (NM_003621, intron 1 of 23)	intron (NM_003621, intron 1 of 23)	26559	NM_003621	8495	Hs.655714	NM_003621	ENSG00000166387	PPFIBP2	Cclp1	PPFIA binding protein 2	protein-coding
LINC02015_macs2_peak_843	chr19	14015036	5.68379	Intergenic	AluSx1|SINE|Alu	-8716	NM_002918	5989	Hs.655215	NM_002918	ENSG00000132005	RFX1	EFC|RFX	regulatory factor X1	protein-coding
LINC02015_macs2_peak_291	chr11	108806354	5.68379	intron (NM_004398, intron 13 of 17)	intron (NM_004398, intron 13 of 17)	141285	NM_004398	1662	Hs.591931	NM_004398	ENSG00000178105	DDX10	Dbp4|HRH-J8	DEAD-box helicase 10	protein-coding
LINC02015_macs2_peak_1239	chr3	152647060	5.68379	Intergenic	MER45C|DNA|hAT-Tip100	-188071	NM_002563	5028	Hs.79881	NM_002563	ENSG00000169860	P2RY1	P2Y1|SARCC	purinergic receptor P2Y1	protein-coding
LINC02015_macs2_peak_782	chr18	78370439	5.68379	Intergenic	Intergenic	-376712	NR_104127	101927715	Hs.385670	NR_104127		LINC01029	-	long intergenic non-protein coding RNA 1029	ncRNA
LINC02015_macs2_peak_748	chr18	10414367	5.68379	promoter-TSS (NR_110775)	promoter-TSS (NR_110775)	3	NR_110775	101927350	Hs.572523	NR_110775	ENSG00000260913	LINC01254	-	long intergenic non-protein coding RNA 1254	ncRNA
LINC02015_macs2_peak_1608	chrX	53430770	5.68379	TTS (NM_001037811)	TTS (NM_001037811)	3606	NM_004493	3028	Hs.171280	NM_004493	ENSG00000072506	HSD17B10	17b-HSD10|ABAD|CAMR|DUPXp11.22|ERAB|HADH2|HCD2|HSD10MD|MHBD|MRPP2|MRX17|MRX31|MRXS10|SCHAD|SDR5C1	hydroxysteroid 17-beta dehydrogenase 10	protein-coding
LINC02015_macs2_peak_1182	chr3	10838798	5.68379	intron (NM_014229, intron 4 of 13)	MIRb|SINE|MIR	22570	NM_014229	6538	Hs.655078	NM_014229	ENSG00000132164	SLC6A11	GAT-3|GAT3|GAT4	solute carrier family 6 member 11	protein-coding
LINC02015_macs2_peak_580	chr16	30598458	5.68379	Intergenic	AluSq2|SINE|Alu	11370	NR_104166	115509	Hs.454685	NM_138447	ENSG00000156853	ZNF689	TIPUH1	zinc finger protein 689	protein-coding
LINC02015_macs2_peak_1283	chr4	38733345	5.68379	Intergenic	(GGT)n|Simple_repeat|Simple_repeat	49645	NM_001017388	81793	Hs.120551	NM_030956	ENSG00000174123	TLR10	CD290	toll like receptor 10	protein-coding
LINC02015_macs2_peak_649	chr17	41598271	5.67706	Intergenic	(TGGTGG)n|Simple_repeat|Simple_repeat	-11376	NM_000526	3861	Hs.654380	NM_000526	ENSG00000186847	KRT14	CK14|EBS3|EBS4|K14|NFJ	keratin 14	protein-coding
LINC02015_macs2_peak_837	chr19	11010117	5.67706	intron (NM_001128845, intron 13 of 32)	AluSz|SINE|Alu	25965	NM_001128846	6597	Hs.327527	NM_003072	ENSG00000127616	SMARCA4	BAF190|BAF190A|BRG1|CSS4|MRD16|RTPS2|SNF2|SNF2L4|SNF2LB|SWI2|hSNF2b	SWI/SNF related, matrix associated, actin dependent regulator of chromatin, subfamily a, member 4	protein-coding
LINC02015_macs2_peak_1083	chr21	39043790	5.67706	Intergenic	Intergenic	-66016	NR_109962	101928435	Hs.385528	NR_109962	ENSG00000232837	LINC01700	-	long intergenic non-protein coding RNA 1700	ncRNA
LINC02015_macs2_peak_857	chr19	16721210	5.62459	intron (NM_001007525, intron 1 of 18)	MER20|DNA|hAT-Charlie	1363	NM_001290355	284434	Hs.406014	NM_001007525	ENSG00000188039	NWD1	-	NACHT and WD repeat domain containing 1	protein-coding
LINC02015_macs2_peak_738	chr17	83124630	5.62459	Intergenic	Intergenic	43484	NM_001363853	284207	Hs.378821	NM_001004431	ENSG00000176845	METRNL	-	meteorin like, glial cell differentiation regulator	protein-coding
LINC02015_macs2_peak_162	chr10	83661610	5.62459	Intergenic	Intergenic	15479	NR_134317	105378397	Hs.147725	NR_134317		LINC02650	-	long intergenic non-protein coding RNA 2650	ncRNA
LINC02015_macs2_peak_1267	chr3	195767507	5.62459	intron (NM_018406, intron 7 of 24)	(ACCACC)n|Simple_repeat|Simple_repeat	44422	NM_004532	4585	Hs.369646	NM_004532	ENSG00000145113	MUC4	ASGP|HSA276359|MUC-4	mucin 4, cell surface associated	protein-coding
LINC02015_macs2_peak_1528	chr9	78271899	5.61349	3' UTR (NM_001330691, exon 17 of 17)	3' UTR (NM_001330691, exon 17 of 17)	-25226	NM_021154	29968	Hs.494261	NM_021154	ENSG00000135069	PSAT1	EPIP|NLS2|PSA|PSAT|PSATD	phosphoserine aminotransferase 1	protein-coding
LINC02015_macs2_peak_11	chr1	4633324	5.59903	Intergenic	(CACAGCA)n|Simple_repeat|Simple_repeat	-21285	NM_001042478	55966	Hs.12473	NM_018836	ENSG00000196581	AJAP1	MOT8|SHREW-1|SHREW1	adherens junctions associated protein 1	protein-coding
LINC02015_macs2_peak_1209	chr3	111717676	5.5149	intron (NM_153268, intron 3 of 3)	intron (NM_153268, intron 3 of 3)	-14820	NM_001134437	90102	Hs.603252	NM_145753	ENSG00000144824	PHLDB2	LL5b|LL5beta	pleckstrin homology like domain family B member 2	protein-coding
LINC02015_macs2_peak_204	chr11	1695978	5.5149	Intergenic	Intergenic	-1217	NM_001012416	440023	Hs.534863	NM_001012416	ENSG00000205864	KRTAP5-6	KRTAP5.6	keratin associated protein 5-6	protein-coding
LINC02015_macs2_peak_1241	chr3	154739192	5.478	Intergenic	L1PB|LINE|L1	-284932	NM_001354642	4311	Hs.307734	NM_000902	ENSG00000196549	MME	CALLA|CD10|CMT2T|NEP|SCA43|SFE	membrane metalloendopeptidase	protein-coding
LINC02015_macs2_peak_761	chr18	30435154	5.42901	Intergenic	L1MEd|LINE|L1	136244	NR_031684	100302131		NR_031684	ENSG00000283218	MIR302F	MIRN302F|hsa-mir-302f	microRNA 302f	ncRNA
LINC02015_macs2_peak_828	chr19	9493445	5.42901	intron (NM_152476, intron 2 of 9)	AluSx1|SINE|Alu	5171	NM_001351678	147741	Hs.631613	NM_152476	ENSG00000198028	ZNF560	-	zinc finger protein 560	protein-coding
LINC02015_macs2_peak_467	chr14	61185674	5.42901	Intergenic	(TGG)n|Simple_repeat|Simple_repeat	95664	NM_001017970	161291	Hs.146180	NM_001017970	ENSG00000182107	TMEM30B	CDC50B	transmembrane protein 30B	protein-coding
LINC02015_macs2_peak_540	chr15	88398918	5.42901	Intergenic	MIR|SINE|MIR	68470	NM_022163	26589	Hs.534261	NM_022163	ENSG00000259494	MRPL46	C15orf4|LIECG2|P2ECSL	mitochondrial ribosomal protein L46	protein-coding
LINC02015_macs2_peak_805	chr19	2998054	5.42901	intron (NM_001144761, intron 19 of 19)	intron (NM_001144761, intron 19 of 19)	20490	NR_138612	79816	Hs.334507	NM_024760	ENSG00000104953	TLE6	GRG6|PREMBL	TLE family member 6, subcortical maternal complex member	protein-coding
LINC02015_macs2_peak_455	chr13	114140015	5.42901	Intergenic	Intergenic	-7392	NM_001320821	22821	Hs.593075	NM_007368	ENSG00000185989	RASA3	GAP1IP4BP|GAPIII	RAS p21 protein activator 3	protein-coding
LINC02015_macs2_peak_845	chr19	14272357	5.42901	Intergenic	Intergenic	-61386	NR_134916	101928845	Hs.531617	NR_134916	ENSG00000267147	LINC01842	-	long intergenic non-protein coding RNA 1842	ncRNA
LINC02015_macs2_peak_1096	chr21	46091290	5.42901	Intergenic	(GATGGT)n|Simple_repeat|Simple_repeat	-6822	NM_058174	1292	Hs.420269	NM_001849	ENSG00000142173	COL6A2	BTHLM1|PP3610|UCMD1	collagen type VI alpha 2 chain	protein-coding
LINC02015_macs2_peak_278	chr11	92798437	5.39505	exon (NM_001367949, exon 10 of 28)	exon (NM_001367949, exon 10 of 28)	117191	NR_135091	105369431	Hs.532389	NR_135091		LINC02746	-	long intergenic non-protein coding RNA 2746	ncRNA
LINC02015_macs2_peak_822	chr19	8040021	5.39505	Intergenic	AluSx1|SINE|Alu	-12741	NM_005624	6370	Hs.310511	NM_005624	ENSG00000131142	CCL25	Ckb15|SCYA25|TECK	C-C motif chemokine ligand 25	protein-coding
LINC02015_macs2_peak_1257	chr3	186355514	5.39505	intron (NM_001346, intron 1 of 24)	(CCA)n|Simple_repeat|Simple_repeat	6720	NM_001346	1608	Hs.683449	NM_001346	ENSG00000058866	DGKG	DAGK3|DGK-GAMMA	diacylglycerol kinase gamma	protein-coding
LINC02015_macs2_peak_682	chr17	59846505	5.33745	Intergenic	Intergenic	5239	NR_029493	406991	Hs.444569	NR_029493	ENSG00000284190	MIR21	MIRN21|hsa-mir-21|miR-21|miRNA21	microRNA 21	ncRNA
LINC02015_macs2_peak_180	chr10	125888807	5.33745	Intergenic	AluSx1|SINE|Alu	-7515	NM_018180	55760	Hs.370292	NM_018180	ENSG00000089876	DHX32	DDX32|DHLP1	DEAH-box helicase 32 (putative)	protein-coding
LINC02015_macs2_peak_1514	chr9	60963141	5.33745	Intergenic	Intergenic	33359	NR_026803	401507	Hs.553802	NM_001012278	ENSG00000215112	FAM74A1	FAM74A5	family with sequence similarity 74 member A1	ncRNA
LINC02015_macs2_peak_694	chr17	63917190	5.30817	TTS (NM_000515)	TTS (NM_000515)	1649	NM_022560	2688	Hs.655229	NM_000515	ENSG00000259384	GH1	GH|GH-N|GHB5|GHN|IGHD1A|IGHD1B|IGHD2|hGH-N	growth hormone 1	protein-coding
LINC02015_macs2_peak_1170	chr22	43605350	5.30817	intron (NM_198856, intron 20 of 29)	LTR8B|LTR|ERV1	89096	NR_046563	100874197	Hs.627997	NR_046563		EFCAB6-AS1	-	EFCAB6 antisense RNA 1	ncRNA
LINC02015_macs2_peak_1233	chr3	140339834	5.30817	intron (NM_022131, intron 2 of 16)	intron (NM_022131, intron 2 of 16)	168955	NR_108084	101927808	Hs.581236	NR_108084	ENSG00000250433	CLSTN2-AS1	-	CLSTN2 antisense RNA 1	ncRNA
LINC02015_macs2_peak_457	chr14	19164380	5.30817	Intergenic	Intergenic	37850	NR_160525	114004396	Hs.650463	NR_160525		LNCRNA-ATB	-	long noncoding RNA activated by TGF-beta	ncRNA
LINC02015_macs2_peak_1560	chr9	114889041	5.30817	Intergenic	L1M1|LINE|L1	41554	NM_001252290	944	Hs.494901	NM_001244	ENSG00000106952	TNFSF8	CD153|CD30L|CD30LG|TNLG3A	TNF superfamily member 8	protein-coding
LINC02015_macs2_peak_731	chr17	81555707	5.26326	Intergenic	AluSx|SINE|Alu	-3354	NR_033338	80233	Hs.313905	NM_025161	ENSG00000185504	FAAP100	C17orf70	FA core complex associated protein 100	protein-coding
LINC02015_macs2_peak_1216	chr3	124934020	5.26326	intron (NM_033049, intron 1 of 11)	intron (NM_033049, intron 1 of 11)	731	NM_033049	56667	Hs.5940	NM_033049	ENSG00000173702	MUC13	DRCC1|MUC-13	mucin 13, cell surface associated	protein-coding
LINC02015_macs2_peak_339	chr12	47592677	5.26303	Intergenic	AluSq2|SINE|Alu	113353	NM_024604	79657	Hs.437855	NM_024604	ENSG00000005175	RPAP3	Tah1|hSpagh	RNA polymerase II associated protein 3	protein-coding
LINC02015_macs2_peak_1127	chr22	25345950	5.26303	Intergenic	AluSp|SINE|Alu	16607	NM_182492	91355	Hs.634058	NM_182492	ENSG00000100068	LRP5L	-	LDL receptor related protein 5 like	protein-coding
LINC02015_macs2_peak_906	chr19	50199132	5.26303	Intergenic	Intergenic	-4490	NM_001145809	79784	Hs.467142	NM_024729	ENSG00000105357	MYH14	DFNA4|DFNA4A|FP17425|MHC16|MYH17|NMHC II-C|NMHC-II-C|PNMHH|myosin	myosin heavy chain 14	protein-coding
LINC02015_macs2_peak_1599	chrX	18804720	5.26303	intron (NM_152224, intron 14 of 18)	intron (NM_152224, intron 14 of 18)	-85576	NR_029379	100132163	Hs.607628	NR_029379		PHKA2-AS1	-	PHKA2 antisense RNA 1	ncRNA
LINC02015_macs2_peak_1582	chr9	134457581	5.26303	Intergenic	Intergenic	51021	NM_001291921	6256	Hs.590886	NM_002957	ENSG00000186350	RXRA	NR2B1	retinoid X receptor alpha	protein-coding
LINC02015_macs2_peak_589	chr16	55753444	5.26303	Intergenic	MLT1A|LTR|ERVL-MaLR	-7155	NR_003276	51716	Hs.721645	NM_016280	ENSG00000228695	CES1P1	CES1A2|CES1A3|CES4|CESR|PCE-3	carboxylesterase 1 pseudogene 1	pseudo
LINC02015_macs2_peak_77	chr1	181442291	5.26303	Intergenic	Intergenic	-41226	NM_001205294	777	Hs.437444	NM_000721	ENSG00000198216	CACNA1E	BII|CACH6|CACNL1A6|Cav2.3|EIEE69|gm139	calcium voltage-gated channel subunit alpha1 E	protein-coding
LINC02015_macs2_peak_1392	chr6	134814388	5.26303	Intergenic	L2a|LINE|L2	135713	NM_001193480	64577	Hs.486520	NM_022568	ENSG00000118514	ALDH8A1	ALDH12|DJ352A20.2	aldehyde dehydrogenase 8 family member A1	protein-coding
LINC02015_macs2_peak_1165	chr22	43494473	5.26303	intron (NM_001362786, intron 4 of 6)	MLT1C|LTR|ERVL-MaLR	-21781	NR_046563	100874197	Hs.627997	NR_046563		EFCAB6-AS1	-	EFCAB6 antisense RNA 1	ncRNA
LINC02015_macs2_peak_1018	chr20	50383809	5.23316	Intergenic	Intergenic	-62467	NR_109950	101927586	Hs.637665	NR_109950	ENSG00000233077	LINC01271	-	long intergenic non-protein coding RNA 1271	ncRNA
LINC02015_macs2_peak_1405	chr6	157845108	5.05962	intron (NM_016224, intron 1 of 17)	AluSq2|SINE|Alu	21862	NM_016224	51429	Hs.191213	NM_016224	ENSG00000130340	SNX9	SDP1|SH3PX1|SH3PXD3A|WISP	sorting nexin 9	protein-coding
LINC02015_macs2_peak_1231	chr3	138073175	5.05962	intron (NM_001170538, intron 12 of 13)	L1PB1|LINE|L1	40305	NM_001170538	199221	Hs.351403	NM_173543	ENSG00000158163	DZIP1L	DZIP2|PKD5	DAZ interacting zinc finger protein 1 like	protein-coding
LINC02015_macs2_peak_197	chr11	1099275	5.01761	exon (NM_002457, exon 42 of 61)	exon (NM_002457, exon 42 of 61)	24400	NM_002457	4583	Hs.315	NM_002457		MUC2	MLP|MUC-2|SMUC	mucin 2, oligomeric mucus/gel-forming	protein-coding
LINC02015_macs2_peak_1517	chr9	64560277	5.01761	Intergenic	AluSx3|SINE|Alu	-77556	NR_160664	100996643		NR_160664		LOC100996643	-	methylenetetrahydrofolate dehydrogenase (NADP+ dependent) 1 like pseudogene	pseudo
LINC02015_macs2_peak_754	chr18	23522723	5.01761	intron (NM_001318707, intron 7 of 16)	intron (NM_001318707, intron 7 of 16)	19212	NM_013326	29919	Hs.464779	NM_013326	ENSG00000141452	RMC1	C18orf8|HsT2591|MIC1|Mic-1|WDR98	regulator of MON1-CCZ1	protein-coding
LINC02015_macs2_peak_910	chr19	55581438	5.01761	promoter-TSS (NM_152600)	promoter-TSS (NM_152600)	-590	NM_152600	163033	Hs.112529	NM_152600	ENSG00000218891	ZNF579	-	zinc finger protein 579	protein-coding
LINC02015_macs2_peak_1318	chr5	14634597	5.01761	Intergenic	Intergenic	17785	NR_132980	106635683		NR_132980		SNORD141A	-	small nucleolar RNA, C/D box 141A	snoRNA
LINC02015_macs2_peak_231	chr11	45448452	5.01761	Intergenic	Intergenic	77055	NR_122071	399886	Hs.559970	NR_122071	ENSG00000255267	LINC02687	-	long intergenic non-protein coding RNA 2687	ncRNA
LINC02015_macs2_peak_729	chr17	81525201	5.01761	Intergenic	AluSx1|SINE|Alu	-3176	NM_001077182	25794	Hs.118555	NM_012418	ENSG00000186765	FSCN2	RFSN|RP30	fascin actin-bundling protein 2, retinal	protein-coding
LINC02015_macs2_peak_730	chr17	81531423	4.95571	intron (NM_012418, intron 1 of 4)	intron (NM_012418, intron 1 of 4)	3046	NM_012418	25794	Hs.118555	NM_012418	ENSG00000186765	FSCN2	RFSN|RP30	fascin actin-bundling protein 2, retinal	protein-coding
LINC02015_macs2_peak_62	chr1	109878653	4.94186	Intergenic	Intergenic	-32196	NM_000757	1435	Hs.173894	NM_000757	ENSG00000184371	CSF1	CSF-1|MCSF	colony stimulating factor 1	protein-coding
LINC02015_macs2_peak_986	chr20	3924170	4.86095	non-coding (NR_136715, exon 7 of 7)	non-coding (NR_136715, exon 7 of 7)	-6607	NR_031722	100302282		NR_031722	ENSG00000283320	MIR103B2	MIR103-2-AS|MIR103-2AS|MIRN103-2AS|hsa-mir-103-2-as	microRNA 103b-2	ncRNA
LINC02015_macs2_peak_1109	chr22	12174485	4.81775	Intergenic	MER5A|DNA|hAT-Charlie	277079	NR_110761	102723769	Hs.652926	NR_110761		LOC102723769	-	uncharacterized LOC102723769	ncRNA
LINC02015_macs2_peak_201	chr11	1418113	4.74026	intron (NM_001256630, intron 1 of 19)	intron (NM_001256630, intron 1 of 19)	6961	NM_001256630	9024	Hs.170819	NM_003957	ENSG00000174672	BRSK2	C11orf7|PEN11B|SAD1|SADA|STK29	BR serine/threonine kinase 2	protein-coding
LINC02015_macs2_peak_194	chr11	1017936	4.74026	exon (NM_005961, exon 31 of 33).2	exon (NM_005961, exon 31 of 33).2	18782	NM_005961	4588	Hs.528432	NM_005961	ENSG00000184956	MUC6	MUC-6	mucin 6, oligomeric mucus/gel-forming	protein-coding
LINC02015_macs2_peak_1355	chr5	173811216	4.63187	Intergenic	(TGGTGA)n|Simple_repeat|Simple_repeat	-20274	NR_108028	101928154	Hs.366725	NR_108028		LINC01485	-	long intergenic non-protein coding RNA 1485	ncRNA
LINC02015_macs2_peak_797	chr19	744983	4.63187	intron (NM_002579, intron 8 of 8)	AluSq2|SINE|Alu	-6129	NM_173481	126353	Hs.439180	NM_173481	ENSG00000099812	MISP	C19orf21|MISP1	mitotic spindle positioning	protein-coding
LINC02015_macs2_peak_1354	chr5	170834125	4.63187	Intergenic	(ACC)n|Simple_repeat|Simple_repeat	-27893	NM_022897	64901	Hs.410810	NM_022897	ENSG00000204764	RANBP17	-	RAN binding protein 17	protein-coding
LINC02015_macs2_peak_1547	chr9	99188981	4.63187	Intergenic	MIR|SINE|MIR	32961	NR_024532	85365	Hs.40919	NM_033087	ENSG00000119523	ALG2	CDG1I|CDGIi|CMS14|CMSTA3|NET38|hALPG2	ALG2 alpha-1,3/1,6-mannosyltransferase	protein-coding
LINC02015_macs2_peak_1051	chr21	8453952	4.55659	Intergenic	L1PREC2|LINE|L1	12806	NR_146148	109864282		NR_146148		RNA28SN2	-	RNA, 28S ribosomal N2	rRNA
LINC02015_macs2_peak_727	chr17	81301967	4.52855	TTS (NR_038080)	TTS (NR_038080)	-6660	NM_001037984	124565	Hs.352240	NM_138570	ENSG00000157637	SLC38A10	PP1744	solute carrier family 38 member 10	protein-coding
LINC02015_macs2_peak_1035	chr21	8217660	4.38037	non-coding (NR_146144, exon 1 of 1)	non-coding (NR_146144, exon 1 of 1)	3772	NR_146148	109864282		NR_146148		RNA28SN2	-	RNA, 28S ribosomal N2	rRNA
LINC02015_macs2_peak_732	chr17	81663810	4.32362	promoter-TSS (NR_158591)	promoter-TSS (NR_158591)	-683	NR_158591	5148	Hs.654482	NM_002602	ENSG00000185527	PDE6G	PDEG|RP57	phosphodiesterase 6G	protein-coding
LINC02015_macs2_peak_178	chr10	123255343	4.30657	Intergenic	(CAC)n|Simple_repeat|Simple_repeat	100941	NM_004725	9184	Hs.418533	NM_004725	ENSG00000154473	BUB3	BUB3L|hBUB3	BUB3 mitotic checkpoint protein	protein-coding
LINC02015_macs2_peak_330	chr12	32113620	4.30657	intron (NR_148725, intron 1 of 9)	AluJo|SINE|Alu	6773	NM_001354188	636	Hs.505202	NM_001714	ENSG00000151746	BICD1	BICD|bic-D 1	BICD cargo adaptor 1	protein-coding
LINC02015_macs2_peak_1100	chr22	11055791	4.30657	Intergenic	AluSz|SINE|Alu	-94262	NR_132320	102723780		NR_132320		FRG1FP	-	FSHD region gene 1 family member F, pseudogene	pseudo
LINC02015_macs2_peak_1604	chrX	39994278	4.26914	Intergenic	AluSx|SINE|Alu	103188	NM_001123385	54880	Hs.659681	NM_017745	ENSG00000183337	BCOR	ANOP2|MAA2|MCOPS2	BCL6 corepressor	protein-coding
LINC02015_macs2_peak_532	chr15	68273757	4.26914	Intergenic	Intergenic	-3988	NM_015322	10116	Hs.362733	NM_015322	ENSG00000169018	FEM1B	F1A-ALPHA|F1AA|FEM1-beta	fem-1 homolog B	protein-coding
LINC02015_macs2_peak_1419	chr7	35600078	4.26914	Intergenic	AluSx1|SINE|Alu	95057	NM_022373	64224	Hs.643051	NM_022373	ENSG00000122557	HERPUD2	-	HERPUD family member 2	protein-coding
LINC02015_macs2_peak_1338	chr5	112450917	4.26914	Intergenic	LTR17|LTR|ERV1	31334	NR_027706	54508	Hs.591264	NR_027706	ENSG00000278921	EPB41L4A-DT	EPB41L4A-AS2	EPB41L4A divergent transcript	ncRNA
LINC02015_macs2_peak_1666	chrY	56725458	4.26914	Intergenic	(AATGGAATGG)n|Simple_repeat|Simple_repeat	-228797	NM_005840	10251	Hs.381912	NM_005840	ENSG00000168939	SPRY3	spry-3	sprouty RTK signaling antagonist 3	protein-coding
LINC02015_macs2_peak_1643	chrY	56675196	4.26914	Intergenic	(AATGGAATGG)n|Simple_repeat|Simple_repeat	-279059	NM_005840	10251	Hs.381912	NM_005840	ENSG00000168939	SPRY3	spry-3	sprouty RTK signaling antagonist 3	protein-coding
LINC02015_macs2_peak_1632	chrX	129797581	4.26914	Intergenic	Intergenic	17632	NM_018990	54440	Hs.61469	NM_018990	ENSG00000122122	SASH3	753P9|CXorf9|HACS2|SH3D6C|SLY	SAM and SH3 domain containing 3	protein-coding
LINC02015_macs2_peak_379	chr12	109006808	4.26914	intron (NM_018711, intron 1 of 15)	MER74A|LTR|ERVL	14260	NM_018711	55530	Hs.4221	NM_018711	ENSG00000166111	SVOP	-	SV2 related protein	protein-coding
LINC02015_macs2_peak_1079	chr21	31437005	4.26914	intron (NM_001353690, intron 1 of 27)	intron (NM_001353690, intron 1 of 27)	-92651	NM_001353694	7074	Hs.517228	NM_003253	ENSG00000156299	TIAM1	TIAM-1	T cell lymphoma invasion and metastasis 1	protein-coding
LINC02015_macs2_peak_1027	chr20	63443145	4.26914	intron (NM_172109, intron 4 of 7)	(CATCAC)n|Simple_repeat|Simple_repeat	29510	NM_172107	3785	Hs.161851	NM_004518	ENSG00000075043	KCNQ2	BFNC|EBN|EBN1|ENB1|HNSPC|KCNA11|KV7.2	potassium voltage-gated channel subfamily Q member 2	protein-coding
LINC02015_macs2_peak_82	chr1	189336293	4.26914	Intergenic	L1PA15|LINE|L1	1139717	NM_001317188	339479	Hs.65765	NM_199051	ENSG00000162670	BRINP3	DBCCR1L|DBCCR1L1|FAM5C	BMP/retinoic acid inducible neural specific 3	protein-coding
LINC02015_macs2_peak_1212	chr3	120097274	4.26914	Intergenic	AluSq2|SINE|Alu	-2827	NM_001354596	2932	Hs.445733	NM_002093	ENSG00000082701	GSK3B	-	glycogen synthase kinase 3 beta	protein-coding
LINC02015_macs2_peak_1667	chrY	56729991	4.26914	Intergenic	(AATGGAATGG)n|Simple_repeat|Simple_repeat	-224264	NM_005840	10251	Hs.381912	NM_005840	ENSG00000168939	SPRY3	spry-3	sprouty RTK signaling antagonist 3	protein-coding
LINC02015_macs2_peak_414	chr12	131866739	4.26914	Intergenic	AluSx1|SINE|Alu	-27883	NM_003565	8408	Hs.47061	NM_003565	ENSG00000177169	ULK1	ATG1|ATG1A|UNC51|Unc51.1|hATG1	unc-51 like autophagy activating kinase 1	protein-coding
LINC02015_macs2_peak_1333	chr5	79240251	4.26914	intron (NM_152405, intron 1 of 10)	AluSg|SINE|Alu	4120	NM_152405	133746	Hs.482605	NM_152405	ENSG00000152409	JMY	WHAMM2|WHDC1L3	junction mediating and regulatory protein, p53 cofactor	protein-coding
LINC02015_macs2_peak_1249	chr3	180295130	4.26914	Intergenic	Intergenic	-119043	NR_132416	100505609	Hs.518427	NR_132416	ENSG00000241696	LINC02053	-	long intergenic non-protein coding RNA 2053	ncRNA
LINC02015_macs2_peak_236	chr11	48896834	4.26914	Intergenic	Intergenic	-134766	NM_001206626	283116	Hs.448644	NM_001206626	ENSG00000182053	TRIM49B	-	tripartite motif containing 49B	protein-coding
LINC02015_macs2_peak_471	chr14	69652663	4.26914	intron (NM_014734, intron 1 of 5)	intron (NM_014734, intron 1 of 5)	41067	NM_014734	9766	Hs.440025	NM_014734	ENSG00000100647	SUSD6	DRAGO|KIAA0247	sushi domain containing 6	protein-coding
LINC02015_macs2_peak_1391	chr6	125468395	4.26914	Intergenic	Intergenic	-166428	NM_016063	51020	Hs.32826	NM_016063	ENSG00000111906	HDDC2	C6orf74|CGI-130|NS5ATP2|dJ167O5.2	HD domain containing 2	protein-coding
LINC02015_macs2_peak_1136	chr22	30754525	4.26914	intron (NM_030758, intron 2 of 13)	intron (NM_030758, intron 2 of 13)	-9728	NM_001282740	23762	Hs.517546	NM_030758	ENSG00000184792	OSBP2	HLM|ORP-4|ORP4|OSBPL1|OSBPL4	oxysterol binding protein 2	protein-coding
LINC02015_macs2_peak_463	chr14	54514017	4.26914	intron (NM_006568, intron 1 of 5)	intron (NM_006568, intron 1 of 5)	4111	NM_006568	10668	Hs.59106	NM_006568	ENSG00000100532	CGRRF1	CGR19|RNF197	cell growth regulator with ring finger domain 1	protein-coding
LINC02015_macs2_peak_303	chr11	119226399	4.26914	intron (NM_005188, intron 1 of 15)	MIRc|SINE|MIR	20123	NM_005188	867	Hs.504096	NM_005188	ENSG00000110395	CBL	C-CBL|CBL2|FRA11B|NSLL|RNF55	Cbl proto-oncogene	protein-coding
LINC02015_macs2_peak_115	chr1	247004149	4.26914	intron (NR_037894, intron 1 of 6)	AluSx1|SINE|Alu	3908	NM_001204221	57116	Hs.669893	NM_020394	ENSG00000197472	ZNF695	SBZF3	zinc finger protein 695	protein-coding
LINC02015_macs2_peak_1653	chrY	56692367	4.26914	Intergenic	(AATGGAATGG)n|Simple_repeat|Simple_repeat	-261888	NM_005840	10251	Hs.381912	NM_005840	ENSG00000168939	SPRY3	spry-3	sprouty RTK signaling antagonist 3	protein-coding
LINC02015_macs2_peak_125	chr10	26785602	4.26914	intron (NM_001012752, intron 2 of 9)	AluSx|SINE|Alu	75485	NM_001178123	10006	Hs.508148	NM_005470	ENSG00000136754	ABI1	ABI-1|ABLBP4|E3B1|NAP1BP|SSH3BP|SSH3BP1	abl interactor 1	protein-coding
LINC02015_macs2_peak_1619	chrX	80608422	4.26914	Intergenic	L1PA15|LINE|L1	187975	NM_152630	169966	Hs.367959	NM_152630	ENSG00000174016	TENT5D	CT1.26|CT112|FAM46D	terminal nucleotidyltransferase 5D	protein-coding
LINC02015_macs2_peak_1478	chr8	133568019	4.26914	intron (NM_003033, intron 1 of 8)	AluSx1|SINE|Alu	3868	NM_173344	6482	Hs.374257	NM_003033	ENSG00000008513	ST3GAL1	Gal-NAc6S|SIAT4A|SIATFL|ST3GalA|ST3GalA.1|ST3GalIA|ST3GalIA,1|ST3O	ST3 beta-galactoside alpha-2,3-sialyltransferase 1	protein-coding
LINC02015_macs2_peak_989	chr20	5671327	4.26914	Intergenic	AluSx|SINE|Alu	-60321	NM_019593	56261	Hs.636359	NM_019593	ENSG00000125772	GPCPD1	EDI3|GDE5|GDPD6|PREI4	glycerophosphocholine phosphodiesterase 1	protein-coding
LINC02015_macs2_peak_1386	chr6	108634612	4.26914	intron (NM_201559, intron 2 of 3)	intron (NM_201559, intron 2 of 3)	73695	NM_001455	2309	Hs.220950	NM_001455	ENSG00000118689	FOXO3	AF6q21|FKHRL1|FKHRL1P2|FOXO2|FOXO3A	forkhead box O3	protein-coding
LINC02015_macs2_peak_817	chr19	6242293	4.26914	intron (NM_005934, intron 3 of 11)	intron (NM_005934, intron 3 of 11)	37682	NM_005934	4298	Hs.10095	NM_005934	ENSG00000130382	MLLT1	ENL|LTG19|YEATS1	MLLT1 super elongation complex subunit	protein-coding
LINC02015_macs2_peak_869	chr19	18833791	4.26914	intron (NM_002911, intron 1 of 23)	intron (NM_002911, intron 1 of 23)	1832	NM_002911	5976	Hs.515266	NM_002911	ENSG00000005007	UPF1	HUPF1|NORF1|RENT1|pNORF1|smg-2	UPF1 RNA helicase and ATPase	protein-coding
LINC02015_macs2_peak_1319	chr5	16621137	4.26914	intron (NR_109946, intron 1 of 3)	(AC)n|Simple_repeat|Simple_repeat	-4079	NM_001034850	54463	Hs.481704	NM_019000	ENSG00000154153	RETREG1	FAM134B|JK-1|JK1	reticulophagy regulator 1	protein-coding
LINC02015_macs2_peak_1029	chr20	63551195	4.26914	Intergenic	Intergenic	-1825	NM_024059	79025	Hs.197755	NM_024059	ENSG00000125531	FNDC11	C20orf195	fibronectin type III domain containing 11	protein-coding
LINC02015_macs2_peak_71	chr1	146332753	4.26914	Intergenic	MLT1B|LTR|ERVL-MaLR	12154	NM_001368128	105371242		NM_001368128	ENSG00000270339	PPIAL4H	-	peptidylprolyl isomerase A like 4H	protein-coding
LINC02015_macs2_peak_575	chr16	25055920	4.26914	Intergenic	AluSq2|SINE|Alu	-10967	NR_135197	283887	Hs.652665	NR_135196	ENSG00000262155	LINC02175	-	long intergenic non-protein coding RNA 2175	ncRNA
LINC02015_macs2_peak_129	chr10	31971377	4.26914	Intergenic	SVA_E|Retroposon|SVA	-42501	NM_001270697	94134	Hs.499264	NM_018287	ENSG00000165322	ARHGAP12	-	Rho GTPase activating protein 12	protein-coding
LINC02015_macs2_peak_1396	chr6	140975718	4.26914	Intergenic	AluSx|SINE|Alu	291904	NR_039675	100616180		NR_039675	ENSG00000264390	MIR4465	-	microRNA 4465	ncRNA
LINC02015_macs2_peak_331	chr12	32129411	4.26914	intron (NR_148725, intron 1 of 9)	AluSx3|SINE|Alu	22564	NM_001354188	636	Hs.505202	NM_001714	ENSG00000151746	BICD1	BICD|bic-D 1	BICD cargo adaptor 1	protein-coding
LINC02015_macs2_peak_1205	chr3	97988611	4.26914	intron (NM_001105580, intron 9 of 9)	(GGT)n|Simple_repeat|Simple_repeat	-16160	NM_032778	84864	Hs.570562	NM_032778	ENSG00000170854	RIOX2	JMJD10|MDIG|MINA|MINA53|NO52|ROX	ribosomal oxygenase 2	protein-coding
LINC02015_macs2_peak_1664	chrY	56719662	4.26914	Intergenic	(AATGGAATGG)n|Simple_repeat|Simple_repeat	-234593	NM_005840	10251	Hs.381912	NM_005840	ENSG00000168939	SPRY3	spry-3	sprouty RTK signaling antagonist 3	protein-coding
LINC02015_macs2_peak_469	chr14	62319763	4.26914	Intergenic	Intergenic	-179790	NR_104063	101954204	Hs.607093	NR_104063	ENSG00000259142	LINC00644	-	long intergenic non-protein coding RNA 644	ncRNA
LINC02015_macs2_peak_1373	chr6	35624270	4.26914	intron (NM_001145775, intron 4 of 11)	MER90a|LTR|ERV1	40519	NR_049873	100847048		NR_049873	ENSG00000265527	MIR5690	-	microRNA 5690	ncRNA
LINC02015_macs2_peak_1285	chr4	39365627	4.26914	intron (NM_001204747, intron 1 of 24)	intron (NM_001204747, intron 1 of 24)	735	NM_001363496	5981	Hs.507475	NM_002913	ENSG00000035928	RFC1	A1|CANVAS|MHCBFB|PO-GA|RECC1|RFC|RFC140	replication factor C subunit 1	protein-coding
LINC02015_macs2_peak_1535	chr9	88018490	4.26914	Intergenic	AluSz6|SINE|Alu	-43710	NM_001170640	23552	Hs.522274	NM_012119	ENSG00000156345	CDK20	CCRK|CDCH|P42|PNQALRE	cyclin dependent kinase 20	protein-coding
LINC02015_macs2_peak_911	chr2	510116	4.26914	Intergenic	(TGTGGTCCA)n|Simple_repeat|Simple_repeat	-17461	NR_146436	727944		NR_146436	ENSG00000223985	LINC01874	-	long intergenic non-protein coding RNA 1874	ncRNA
LINC02015_macs2_peak_1202	chr3	91410029	4.26914	Intergenic	AluJo|SINE|Alu	2302408	NM_005233	2042	Hs.123642	NM_005233	ENSG00000044524	EPHA3	EK4|ETK|ETK1|HEK|HEK4|TYRO4	EPH receptor A3	protein-coding
LINC02015_macs2_peak_618	chr16	88943042	4.26914	intron (NM_001290330, intron 1 of 1)	MER104|DNA|TcMar-Tc2	-1692	NM_175931	863	Hs.513811	NM_005187	ENSG00000129993	CBFA2T3	ETO2|MTG16|MTGR2|RUNX1T3|ZMYND4	CBFA2/RUNX1 partner transcriptional co-repressor 3	protein-coding
LINC02015_macs2_peak_1669	chrY	56732443	4.26914	Intergenic	(AATGGAATGG)n|Simple_repeat|Simple_repeat	-221812	NM_005840	10251	Hs.381912	NM_005840	ENSG00000168939	SPRY3	spry-3	sprouty RTK signaling antagonist 3	protein-coding
LINC02015_macs2_peak_809	chr19	4574268	4.26914	Intergenic	AluJb|SINE|Alu	-14584	NM_032108	10501	Hs.465642	NM_020241	ENSG00000167680	SEMA6B	SEM-SEMA-Y|SEMA-VIB|SEMAN|semaZ	semaphorin 6B	protein-coding
LINC02015_macs2_peak_449	chr13	108488376	4.26914	Intergenic	L1MA2|LINE|L1	-107529	NM_015011	23026	Hs.656587	NM_015011	ENSG00000041515	MYO16	MYAP3|MYR8|Myo16b|NYAP3|PPP1R107	myosin XVI	protein-coding
LINC02015_macs2_peak_961	chr2	144880778	4.26914	intron (NR_033870, intron 2 of 4)	AluSg7|SINE|Alu	212811	NR_033870	401014	Hs.742290	NR_033870	ENSG00000226674	TEX41	DKFZp686O1327|LINC00953	testis expressed 41	ncRNA
LINC02015_macs2_peak_1433	chr7	105558292	4.26914	intron (NM_001346603, intron 8 of 11)	AluSq2|SINE|Alu	23201	NM_001355530	100130771	Hs.719432	NM_001355526	ENSG00000185055	EFCAB10	-	EF-hand calcium binding domain 10	protein-coding
LINC02015_macs2_peak_54	chr1	79595405	4.26914	Intergenic	AluSx|SINE|Alu	-588675	NM_022159	64123	Hs.132314	NM_022159	ENSG00000162618	ADGRL4	ELTD1|ETL|KPG_003	adhesion G protein-coupled receptor L4	protein-coding
LINC02015_macs2_peak_1654	chrY	56694260	4.26914	Intergenic	(AATGGAATGG)n|Simple_repeat|Simple_repeat	-259995	NM_005840	10251	Hs.381912	NM_005840	ENSG00000168939	SPRY3	spry-3	sprouty RTK signaling antagonist 3	protein-coding
LINC02015_macs2_peak_1477	chr8	127952065	4.26914	intron (NR_003367, intron 3 of 8)	AluSg|SINE|Alu	-3342	NR_103558	641384	Hs.629674	NM_001037234	ENSG00000280055	TMEM75	-	transmembrane protein 75	ncRNA
LINC02015_macs2_peak_1362	chr6	3222175	4.26914	Intergenic	(CAC)n|Simple_repeat|Simple_repeat	5478	NM_178012	347733	Hs.300701	NM_178012	ENSG00000137285	TUBB2B	CDCBM7|PMGYSA|bA506K6.1	tubulin beta 2B class IIb	protein-coding
LINC02015_macs2_peak_160	chr10	80005938	4.26914	Intergenic	Intergenic	-56833	NM_003019	6441	Hs.253495	NM_003019	ENSG00000133661	SFTPD	COLEC7|PSP-D|SFTP4|SP-D	surfactant protein D	protein-coding
LINC02015_macs2_peak_1651	chrY	56688030	4.26914	Intergenic	(AATGGAATGG)n|Simple_repeat|Simple_repeat	-266225	NM_005840	10251	Hs.381912	NM_005840	ENSG00000168939	SPRY3	spry-3	sprouty RTK signaling antagonist 3	protein-coding
LINC02015_macs2_peak_718	chr17	77484980	4.26914	intron (NM_006640, intron 3 of 10)	intron (NM_006640, intron 3 of 10)	9737	NM_001113495	10801	Hs.440932	NM_006640	ENSG00000184640	SEPTIN9	AF17q25|MSF|MSF1|NAPB|PNUTL4|SEPT9|SINT1|SeptD1	septin 9	protein-coding
LINC02015_macs2_peak_908	chr19	52313297	4.26914	intron (NM_001297625, intron 2 of 3)	AluSx|SINE|Alu	16128	NM_001297624	147657	Hs.729317	NM_144684	ENSG00000198464	ZNF480	-	zinc finger protein 480	protein-coding
LINC02015_macs2_peak_1679	chrY	56752964	4.26914	Intergenic	(AATGGAATGG)n|Simple_repeat|Simple_repeat	-201291	NM_005840	10251	Hs.381912	NM_005840	ENSG00000168939	SPRY3	spry-3	sprouty RTK signaling antagonist 3	protein-coding
LINC02015_macs2_peak_936	chr2	72030599	4.26914	Intergenic	Intergenic	117263	NM_001277742	56603	Hs.91546	NM_019885	ENSG00000003137	CYP26B1	CYP26A2|P450RAI-2|P450RAI2|RHFCA	cytochrome P450 family 26 subfamily B member 1	protein-coding
LINC02015_macs2_peak_349	chr12	52143672	4.26914	Intergenic	Intergenic	48342	NM_182507	144501	Hs.140978	NM_182507	ENSG00000167767	KRT80	KB20	keratin 80	protein-coding
LINC02015_macs2_peak_395	chr12	118462358	4.26914	Intergenic	AluSx|SINE|Alu	85803	NM_022491	64426	Hs.416630	NM_022491	ENSG00000111707	SUDS3	SAP45|SDS3	SDS3 homolog, SIN3A corepressor complex component	protein-coding
LINC02015_macs2_peak_20	chr1	17524279	4.26914	Intergenic	AluSx|SINE|Alu	-15419	NR_137287	55160	Hs.443460	NM_018125	ENSG00000074964	ARHGEF10L	GrinchGEF	Rho guanine nucleotide exchange factor 10 like	protein-coding
LINC02015_macs2_peak_1156	chr22	40993259	4.26914	Intergenic	L2a|LINE|L2	41881	NM_014248	9978	Hs.474949	NM_014248	ENSG00000100387	RBX1	BA554C12.1|RNF75|ROC1	ring-box 1	protein-coding
LINC02015_macs2_peak_1286	chr4	40819269	4.26914	intron (NM_173075, intron 16 of 16)	AluSz|SINE|Alu	37886	NM_001166052	323	Hs.479602	NM_004307	ENSG00000163697	APBB2	FE65L|FE65L1	amyloid beta precursor protein binding family B member 2	protein-coding
LINC02015_macs2_peak_1183	chr3	11274654	4.26914	intron (NM_001136031, intron 1 of 17)	MIRb|SINE|MIR	2257	NM_001349236	10533	Hs.38032	NM_006395	ENSG00000197548	ATG7	APG7-LIKE|APG7L|GSA7	autophagy related 7	protein-coding
LINC02015_macs2_peak_109	chr1	237509169	4.26914	intron (NM_001035, intron 23 of 104)	intron (NM_001035, intron 23 of 104)	38050	NR_039626	100616141		NR_039626	ENSG00000266262	MIR4428	-	microRNA 4428	ncRNA
LINC02015_macs2_peak_1094	chr21	44959725	4.26914	intron (NM_001316986, intron 2 of 4)	intron (NM_001316986, intron 2 of 4)	19696	NM_058190	85395	Hs.410830	NM_058190	ENSG00000160256	FAM207A	C21orf70|PRED56	family with sequence similarity 207 member A	protein-coding
LINC02015_macs2_peak_146	chr10	69568208	4.26914	Intergenic	Intergenic	5214	NM_020999	50674	Hs.532682	NM_020999	ENSG00000122859	NEUROG3	Atoh5|Math4B|NGN-3|bHLHa7|ngn3	neurogenin 3	protein-coding
LINC02015_macs2_peak_385	chr12	111408766	4.26914	intron (NM_005475, intron 1 of 7)	intron (NM_005475, intron 1 of 7)	2818	NM_005475	10019	Hs.506784	NM_005475	ENSG00000111252	SH2B3	IDDM20|LNK	SH2B adaptor protein 3	protein-coding
LINC02015_macs2_peak_335	chr12	38344044	4.26914	Intergenic	LTR14B|LTR|ERVK	27270	NM_001308340	144245	Hs.259305	NM_001013620	ENSG00000175548	ALG10B	ALG10|KCR1	ALG10 alpha-1,2-glucosyltransferase B	protein-coding
LINC02015_macs2_peak_1463	chr8	37673735	4.26914	Intergenic	Intergenic	-22047	NM_025069	80139	Hs.288042	NM_025069	ENSG00000183779	ZNF703	NLZ1|ZEPPO1|ZNF503L|ZPO1	zinc finger protein 703	protein-coding
LINC02015_macs2_peak_8	chr1	3573597	4.26914	intron (NM_001409, intron 4 of 36)	intron (NM_001409, intron 4 of 36)	-12807	NR_030277	693135		NR_030277	ENSG00000207776	MIR551A	MIRN551A|mir-551a	microRNA 551a	ncRNA
LINC02015_macs2_peak_128	chr10	31129507	4.26914	Intergenic	Intergenic	-58376	NR_134478	101929352	Hs.209289	NR_134478		LINC02664	-	long intergenic non-protein coding RNA 2664	ncRNA
LINC02015_macs2_peak_827	chr19	8855633	4.26914	intron (NM_024690, intron 81 of 83)	L1M4|LINE|L1	13040	NM_145208	85509	Hs.133912	NM_145208	ENSG00000170948	MBD3L1	MBD3L	methyl-CpG binding domain protein 3 like 1	protein-coding
LINC02015_macs2_peak_1320	chr5	17006712	4.26914	Intergenic	AluY|SINE|Alu	-70424	NM_012334	4651	Hs.481720	NM_012334	ENSG00000145555	MYO10	-	myosin X	protein-coding
LINC02015_macs2_peak_1315	chr5	11680595	4.26914	intron (NM_001288717, intron 2 of 20)	L2c|LINE|L2	-91529	NM_001364128	1501	Hs.314543	NM_001332	ENSG00000169862	CTNND2	GT24|NPRAP	catenin delta 2	protein-coding
LINC02015_macs2_peak_1470	chr8	84912615	4.26914	intron (NM_001287244, intron 7 of 7)	intron (NM_001287244, intron 7 of 7)	-194623	NM_001349636	85444	Hs.193115	NM_033402	ENSG00000133739	LRRCC1	CLERC|CLERK|SAP2|VFL1	leucine rich repeat and coiled-coil centrosomal protein 1	protein-coding
LINC02015_macs2_peak_219	chr11	17573567	4.26914	intron (NM_001277269, intron 18 of 54)	L2|LINE|L2	26194	NM_001277269	340990	Hs.688380	NM_198497	ENSG00000188162	OTOG	DFNB18B|MLEMP|OTGN	otogelin	protein-coding
LINC02015_macs2_peak_345	chr12	50313356	4.26914	Intergenic	MER63B|DNA|hAT-Blackjack	-29836	NM_016357	51474	Hs.525419	NM_016357	ENSG00000050405	LIMA1	EPLIN|LDLCQ8|SREBP3	LIM domain and actin binding 1	protein-coding
LINC02015_macs2_peak_1436	chr7	141337101	4.26914	intron (NM_001195278, intron 2 of 3)	(ACC)n|Simple_repeat|Simple_repeat	-214309	NM_018238	55750	Hs.685880	NM_018238	ENSG00000006530	AGK	CATC5|CTRCT38|MTDPS10|MULK	acylglycerol kinase	protein-coding
LINC02015_macs2_peak_466	chr14	60724132	4.26914	5' UTR (NM_017420, exon 1 of 3)	5' UTR (NM_017420, exon 1 of 3)	219	NM_017420	51804	Hs.97849	NM_017420	ENSG00000100625	SIX4	AREC3	SIX homeobox 4	protein-coding
LINC02015_macs2_peak_522	chr15	41806500	4.26914	intron (NM_001128608, intron 3 of 31)	intron (NM_001128608, intron 3 of 31)	-21585	NM_001198588	8681	Hs.198161	NM_005090	ENSG00000168970	JMJD7-PLA2G4B	HsT16992|cPLA2-beta	JMJD7-PLA2G4B readthrough	protein-coding
LINC02015_macs2_peak_1612	chrX	54923730	4.26914	exon (NM_016157, exon 3 of 13)	exon (NM_016157, exon 3 of 13)	2906	NR_073148	7216	Hs.633653	NM_016157	ENSG00000067445	TRO	MAGE-d3|MAGED3	trophinin	protein-coding
LINC02015_macs2_peak_1660	chrY	56707719	4.26914	Intergenic	(AATGGAATGG)n|Simple_repeat|Simple_repeat	-246536	NM_005840	10251	Hs.381912	NM_005840	ENSG00000168939	SPRY3	spry-3	sprouty RTK signaling antagonist 3	protein-coding
LINC02015_macs2_peak_1026	chr20	63357178	4.26914	intron (NR_046317, intron 2 of 5)	intron (NR_046317, intron 2 of 5)	-2810	NR_110634	100130587	Hs.640129	NR_110634	ENSG00000203900	LOC100130587	-	uncharacterized LOC100130587	ncRNA
LINC02015_macs2_peak_635	chr17	36238561	4.26914	Intergenic	AluSx1|SINE|Alu	25952	NM_001291463	102724862	Hs.454716	NM_001291463	ENSG00000274933	TBC1D3I	PRC17|TBC1D3|TBC1D3A	TBC1 domain family member 3I	protein-coding
LINC02015_macs2_peak_892	chr19	43522710	4.26914	intron (NM_001320869, intron 1 of 4)	AluSq2|SINE|Alu	4491	NM_001320868	23474	Hs.7486	NM_014297	ENSG00000105755	ETHE1	HSCO|YF13H12	ETHE1 persulfide dioxygenase	protein-coding
LINC02015_macs2_peak_143	chr10	68333520	4.26914	promoter-TSS (NM_022129)	promoter-TSS (NM_022129)	-592	NM_022129	64081	Hs.198158	NM_022129	ENSG00000108187	PBLD	HEL-S-306|MAWBP|MAWDBP	phenazine biosynthesis like protein domain containing	protein-coding
LINC02015_macs2_peak_167	chr10	102387571	4.26914	Intergenic	AluSc8|SINE|Alu	-6539	NM_001288724	4791	Hs.73090	NM_002502	ENSG00000077150	NFKB2	CVID10|H2TF1|LYT-10|LYT10|NF-kB2|p100|p49/p100|p52	nuclear factor kappa B subunit 2	protein-coding
LINC02015_macs2_peak_674	chr17	57134089	4.26914	Intergenic	AluSz|SINE|Alu	38600	NM_001370427	8165	Hs.463506	NM_003488	ENSG00000121057	AKAP1	AKAP|AKAP121|AKAP149|AKAP84|D-AKAP1|PPP1R43|PRKA1|SAKAP84|TDRD17	A-kinase anchoring protein 1	protein-coding
LINC02015_macs2_peak_741	chr18	3667129	4.26914	intron (NM_001308390, intron 4 of 10)	AluSz|SINE|Alu	63392	NR_119377	84777	Hs.659053	NM_032691		DLGAP1-AS2	-	DLGAP1 antisense RNA 2	ncRNA
LINC02015_macs2_peak_887	chr19	38903843	4.26914	intron (NR_040515, intron 1 of 4).2	AluSx4|SINE|Alu	3874	NM_002503	4793	Hs.9731	NM_002503	ENSG00000104825	NFKBIB	IKBB|TRIP9	NFKB inhibitor beta	protein-coding
LINC02015_macs2_peak_1177	chr22	47061189	4.26914	intron (NM_001284305, intron 11 of 12)	CpG	-145147	NR_122047	642757	Hs.632786	NR_122047	ENSG00000280080	TBC1D22A-AS1	-	TBC1D22A antisense RNA 1	ncRNA
LINC02015_macs2_peak_1450	chr8	1450254	4.26914	intron (NM_001346810, intron 3 of 14)	CpG	-147647	NR_111948	286083	Hs.382131	NR_033895	ENSG00000275427	LOC286083	-	uncharacterized LOC286083	ncRNA
LINC02015_macs2_peak_431	chr13	52724056	4.26914	exon (NM_001011705, exon 4 of 7)	exon (NM_001011705, exon 4 of 7)	15764	NM_001011705	11061	Hs.421391	NM_007015	ENSG00000136110	CNMD	BRICD3|CHM-I|CHM1|LECT1|MYETS1	chondromodulin	protein-coding
LINC02015_macs2_peak_1374	chr6	37950675	4.26914	intron (NM_021943, intron 2 of 5)	L1PA15|LINE|L1	130948	NM_021943	60685	Hs.36959	NM_021943	ENSG00000156639	ZFAND3	TEX27	zinc finger AN1-type containing 3	protein-coding
LINC02015_macs2_peak_607	chr16	77720963	4.26914	Intergenic	Intergenic	-1529	NM_001243661	283927	Hs.282665	NM_001105663	ENSG00000140876	NUDT7	-	nudix hydrolase 7	protein-coding
LINC02015_macs2_peak_1370	chr6	30958699	4.26914	Intergenic	AluSg|SINE|Alu	-3837	NR_138040	102723346		NR_138040		HCG21	NCRNA00150	HLA complex group 21	ncRNA
LINC02015_macs2_peak_1159	chr22	41799108	4.26914	intron (NM_152513, intron 30 of 30)	intron (NM_152513, intron 30 of 30)	-1514	NM_001304797	79879	Hs.474991	NM_024821	ENSG00000100147	CCDC134	-	coiled-coil domain containing 134	protein-coding
LINC02015_macs2_peak_924	chr2	38107627	4.26914	Intergenic	AluSg|SINE|Alu	-23478	NR_027252	285154	Hs.353894	NM_173652	ENSG00000232973	CYP1B1-AS1	C2orf58	CYP1B1 antisense RNA 1	ncRNA
LINC02015_macs2_peak_1629	chrX	120171217	4.26914	Intergenic	L2a|LINE|L2	12604	NM_032498	84528	Hs.567620	NM_032498	ENSG00000131721	RHOXF2	CT107|PEPP-2|PEPP2|THG1	Rhox homeobox family member 2	protein-coding
LINC02015_macs2_peak_1474	chr8	122324936	4.26914	Intergenic	Intergenic	243708	NR_131202	105375734	Hs.628341	NR_131202		SMILR	-	smooth muscle induced lncRNA, enhancer of proliferation	ncRNA
LINC02015_macs2_peak_960	chr2	142448359	4.26914	Intergenic	AluSg|SINE|Alu	-316658	NM_018557	53353	Hs.656461	NM_018557	ENSG00000168702	LRP1B	LRP-1B|LRP-DIT|LRPDIT	LDL receptor related protein 1B	protein-coding
LINC02015_macs2_peak_1676	chrY	56749141	4.26914	Intergenic	(AATGGAATGG)n|Simple_repeat|Simple_repeat	-205114	NM_005840	10251	Hs.381912	NM_005840	ENSG00000168939	SPRY3	spry-3	sprouty RTK signaling antagonist 3	protein-coding
LINC02015_macs2_peak_884	chr19	36209290	4.26914	intron (NM_001366188, intron 1 of 4)	AluSx1|SINE|Alu	4289	NM_001366189	147929	Hs.596338	NM_152477	ENSG00000196357	ZNF565	-	zinc finger protein 565	protein-coding
LINC02015_macs2_peak_1294	chr4	104810658	4.26914	Intergenic	Plat_L3|LINE|CR1	-315764	NR_132741	80319	Hs.12248	NM_025212	ENSG00000168772	CXXC4	IDAX	CXXC finger protein 4	protein-coding
LINC02015_macs2_peak_1210	chr3	117669202	4.26914	Intergenic	Intergenic	21723	NR_146652	105374057	Hs.518179	NR_146652	ENSG00000241213	LINC02024	-	long intergenic non-protein coding RNA 2024	ncRNA
LINC02015_macs2_peak_934	chr2	65348082	4.26914	intron (NM_181784, intron 1 of 5)	L2a|LINE|L2	18696	NM_001128210	200734	Hs.59332	NM_181784	ENSG00000198369	SPRED2	Spred-2	sprouty related EVH1 domain containing 2	protein-coding
LINC02015_macs2_peak_1279	chr4	19013692	4.26914	Intergenic	Intergenic	-991817	NR_158567	254251	Hs.446201	NM_153686	ENSG00000178177	LCORL	MLR1	ligand dependent nuclear receptor corepressor like	protein-coding
LINC02015_macs2_peak_1671	chrY	56736988	4.26914	Intergenic	(AATGGAATGG)n|Simple_repeat|Simple_repeat	-217267	NM_005840	10251	Hs.381912	NM_005840	ENSG00000168939	SPRY3	spry-3	sprouty RTK signaling antagonist 3	protein-coding
LINC02015_macs2_peak_202	chr11	1425312	4.26914	intron (NM_001256630, intron 1 of 19)	MLT1F1|LTR|ERVL-MaLR	14160	NM_001256630	9024	Hs.170819	NM_003957	ENSG00000174672	BRSK2	C11orf7|PEN11B|SAD1|SADA|STK29	BR serine/threonine kinase 2	protein-coding
LINC02015_macs2_peak_1000	chr20	34336293	4.26914	Intergenic	AluJr|SINE|Alu	-24491	NM_001161766	191	Hs.388004	NM_000687	ENSG00000101444	AHCY	SAHH|adoHcyase	adenosylhomocysteinase	protein-coding
LINC02015_macs2_peak_1461	chr8	36779505	4.26914	Intergenic	L2b|LINE|L2	-4869	NR_134267	157855	Hs.13861	NM_001031836	ENSG00000215262	KCNU1	KCNMC1|KCa5|KCa5.1|Kcnma3|Slo3	potassium calcium-activated channel subfamily U member 1	protein-coding
LINC02015_macs2_peak_164	chr10	95292640	4.26914	Intergenic	L2a|LINE|L2	-1637	NM_020992	9124	Hs.368525	NM_020992	ENSG00000107438	PDLIM1	CLIM1|CLP-36|CLP36|HEL-S-112|hCLIM1	PDZ and LIM domain 1	protein-coding
LINC02015_macs2_peak_881	chr19	30601741	4.26914	intron (NM_001352260, intron 4 of 5)	intron (NM_001352260, intron 4 of 5)	229357	NM_001352260	9745	Hs.378901	NM_014717	ENSG00000198597	ZNF536	-	zinc finger protein 536	protein-coding
LINC02015_macs2_peak_1363	chr6	4083748	4.26914	intron (NR_104464, intron 1 of 5)	AluSx|SINE|Alu	4539	NR_104463	404220	Hs.716731	NM_206834	ENSG00000185689	C6orf201	dJ1013A10.5	chromosome 6 open reading frame 201	protein-coding
LINC02015_macs2_peak_968	chr2	192762931	4.26914	intron (NR_152587, intron 3 of 3)	MER74C|LTR|ERVL	13086	NR_152587	64002	Hs.546994	NR_002769	ENSG00000227418	PCGEM1	LINC00071|NCRNA00071|PCAT9	PCGEM1 prostate-specific transcript	ncRNA
LINC02015_macs2_peak_979	chr2	232851798	4.26914	intron (NM_015575, intron 30 of 30)	intron (NM_015575, intron 30 of 30)	-17216	NM_001346122	389084	Hs.657509	NM_206895	ENSG00000182600	SNORC	ASCL830|C2orf82|UNQ830	secondary ossification center associated regulator of chondrocyte maturation	protein-coding
LINC02015_macs2_peak_1356	chr5	176571971	4.26914	intron (NM_017675, intron 6 of 31)	MLT1K|LTR|ERVL-MaLR	22629	NM_017675	54825	Hs.4205	NM_017675	ENSG00000074276	CDHR2	PCDH24|PCLKC	cadherin related family member 2	protein-coding
LINC02015_macs2_peak_1347	chr5	139883040	4.26914	intron (NM_013983, intron 2 of 10)	intron (NM_013983, intron 2 of 10)	87232	NM_032289	84249	Hs.21963	NM_032289	ENSG00000146005	PSD2	EFA6C	pleckstrin and Sec7 domain containing 2	protein-coding
LINC02015_macs2_peak_548	chr15	101266749	4.26914	Intergenic	AluSx|SINE|Alu	10736	NM_203472	55829	Hs.32148	NM_018445	ENSG00000131871	SELENOS	AD-015|ADO15|SBBI8|SELS|SEPS1|VIMP	selenoprotein S	protein-coding
LINC02015_macs2_peak_1005	chr20	36533082	4.26914	intron (NR_109939, intron 2 of 4)	AluSz6|SINE|Alu	-8437	NM_181526	10398	Hs.504687	NM_006097	ENSG00000101335	MYL9	LC20|MLC-2C|MLC2|MRLC1|MYRL2	myosin light chain 9	protein-coding
LINC02015_macs2_peak_1527	chr9	77047573	4.26914	Intergenic	AluSq2|SINE|Alu	27918	NM_001013735	442425	Hs.553843	NM_001013735	ENSG00000204612	FOXB2	bA159H20.4	forkhead box B2	protein-coding
LINC02015_macs2_peak_1077	chr21	29009180	4.26914	intron (NM_016940, intron 1 of 4)	AluJr|SINE|Alu	10169	NM_016940	10069	Hs.713123	NM_016940	ENSG00000156253	RWDD2B	C21orf6|GL011	RWD domain containing 2B	protein-coding
LINC02015_macs2_peak_1546	chr9	98451679	4.26914	intron (NM_005458, intron 7 of 18)	MER5A|DNA|hAT-Charlie	-196030	NM_018421	55357	Hs.371016	NM_018421	ENSG00000095383	TBC1D2	PARIS-1|PARIS1|TBC1D2A	TBC1 domain family member 2	protein-coding
LINC02015_macs2_peak_1692	chrY	56767746	4.26914	Intergenic	(AATGGAATGG)n|Simple_repeat|Simple_repeat	-186509	NM_005840	10251	Hs.381912	NM_005840	ENSG00000168939	SPRY3	spry-3	sprouty RTK signaling antagonist 3	protein-coding
LINC02015_macs2_peak_1172	chr22	44088759	4.26914	intron (NM_001243385, intron 1 of 12)	AluSx1|SINE|Alu	19642	NM_001243385	29780	Hs.475074	NM_013327	ENSG00000188677	PARVB	CGI-56	parvin beta	protein-coding
LINC02015_macs2_peak_1024	chr20	61565109	4.26914	intron (NM_001252338, intron 1 of 14)	(TGG)n|Simple_repeat|Simple_repeat	-34652	NM_001252339	1002	Hs.473231	NM_001794	ENSG00000179242	CDH4	CAD4|R-CAD|RCAD	cadherin 4	protein-coding
LINC02015_macs2_peak_608	chr16	79876323	4.26914	Intergenic	(CAGGACC)n|Simple_repeat|Simple_repeat	81074	NR_104661	101928248	Hs.659802	NR_104660	ENSG00000260876	LINC01229	-	long intergenic non-protein coding RNA 1229	ncRNA
LINC02015_macs2_peak_53	chr1	68993475	4.26914	Intergenic	Intergenic	-62423	NR_146608	105378785	Hs.127911	NR_146608	ENSG00000223883	LINC01707	-	long intergenic non-protein coding RNA 1707	ncRNA
LINC02015_macs2_peak_100	chr1	220676734	4.26914	Intergenic	Intergenic	-13629	NM_024709	79762	Hs.519839	NM_024709	ENSG00000162817	C1orf115	-	chromosome 1 open reading frame 115	protein-coding
LINC02015_macs2_peak_1280	chr4	24873009	4.26914	intron (NM_001130726, intron 3 of 11)	intron (NM_001130726, intron 3 of 11)	39969	NM_001330643	91050	Hs.106432	NM_173463	ENSG00000181982	CCDC149	-	coiled-coil domain containing 149	protein-coding
LINC02015_macs2_peak_440	chr13	81661728	4.26914	Intergenic	AluSq2|SINE|Alu	-434745	NR_047494	100861546	Hs.539621	NR_047494	ENSG00000260094	LINC00564	-	long intergenic non-protein coding RNA 564	ncRNA
LINC02015_macs2_peak_117	chr10	779597	4.26914	Intergenic	Intergenic	-89929	NM_014974	22982	Hs.432397	NM_014974	ENSG00000151240	DIP2C	KIAA0934	disco interacting protein 2 homolog C	protein-coding
LINC02015_macs2_peak_150	chr10	71689013	4.26914	intron (NM_022124, intron 18 of 67)	intron (NM_022124, intron 18 of 67)	30765	NM_001164375	414152	Hs.568788	NM_001164375	ENSG00000214688	C10orf105	-	chromosome 10 open reading frame 105	protein-coding
LINC02015_macs2_peak_93	chr1	208528840	4.26914	Intergenic	Intergenic	-199848	NR_146914	105372893	Hs.568720	NR_146914	ENSG00000232812	LINC01717	-	long intergenic non-protein coding RNA 1717	ncRNA
LINC02015_macs2_peak_988	chr20	4694111	4.26914	intron (NM_001080123, intron 1 of 1)	intron (NM_001080123, intron 1 of 1)	7655	NM_183079	5621	Hs.472010	NM_000311	ENSG00000171867	PRNP	ASCR|AltPrP|CD230|CJD|GSS|KURU|PRIP|PrP|PrP27-30|PrP33-35C|PrPc|p27-30	prion protein	protein-coding
LINC02015_macs2_peak_438	chr13	72115579	4.26914	Intergenic	AluSx3|SINE|Alu	-248375	NM_001366712	1602	Hs.129452	NM_004392	ENSG00000276644	DACH1	DACH	dachshund family transcription factor 1	protein-coding
LINC02015_macs2_peak_993	chr20	11762842	4.26914	Intergenic	L1PA5|LINE|L1	107873	NR_110635	728450	Hs.560990	NR_110635	ENSG00000228422	LINC00687	C20orf61|dJ1012F16.1	long intergenic non-protein coding RNA 687	ncRNA
LINC02015_macs2_peak_257	chr11	68125930	4.26914	Intergenic	(CA)n|Simple_repeat|Simple_repeat	-4539	NM_212469	1119	Hs.77221	NM_001277	ENSG00000110721	CHKA	CHK|CK|CKI|EK	choline kinase alpha	protein-coding
LINC02015_macs2_peak_528	chr15	63770905	4.26914	intron (NM_003922, intron 2 of 77)	intron (NM_003922, intron 2 of 77)	63043	NM_003922	8925	Hs.210385	NM_003922	ENSG00000103657	HERC1	MDFPMR|p532|p619	HECT and RLD domain containing E3 ubiquitin protein ligase family member 1	protein-coding
LINC02015_macs2_peak_612	chr16	85805111	4.26914	exon (NM_001318802, exon 3 of 5)	exon (NM_001318802, exon 3 of 5)	5416	NM_001318788	1327	Hs.433419	NM_001861	ENSG00000131143	COX4I1	COX IV-1|COX4|COX4-1|COXIV|COXIV-1	cytochrome c oxidase subunit 4I1	protein-coding
LINC02015_macs2_peak_1633	chrX	130728157	4.26914	intron (NM_182314, intron 3 of 15)	LTR41|LTR|ERVL	-74479	NR_135655	105373338	Hs.642023	NR_135655		LOC105373338	-	uncharacterized LOC105373338	ncRNA
LINC02015_macs2_peak_1248	chr3	172191824	4.26914	intron (NM_001135095, intron 3 of 25)	MER117|DNA|hAT-Charlie	151293	NM_001135095	64778	Hs.744888	NM_022763	ENSG00000075420	FNDC3B	FAD104|PRO4979|YVTM2421	fibronectin type III domain containing 3B	protein-coding
LINC02015_macs2_peak_959	chr2	131799322	4.2511	intron (NR_161366, intron 2 of 2)	intron (NR_161366, intron 2 of 2)	2339	NR_161366	408029	Hs.145567	NR_161366		C2orf27B	-	chromosome 2 open reading frame 27B	ncRNA
LINC02015_macs2_peak_375	chr12	104729562	4.2511	intron (NM_018413, intron 2 of 2)	intron (NM_018413, intron 2 of 2)	137929	NR_037487	100500843		NR_037487	ENSG00000264295	MIR3922	-	microRNA 3922	ncRNA
LINC02015_macs2_peak_141	chr10	63852799	4.2511	Intergenic	L1PA5|LINE|L1	-330909	NM_001318154	221037	Hs.413416	NM_004241	ENSG00000171988	JMJD1C	KDM3C|TRIP-8|TRIP8	jumonji domain containing 1C	protein-coding
LINC02015_macs2_peak_52	chr1	67952462	4.2511	intron (NR_040077, intron 1 of 9)	HAL1|LINE|L1	99169	NM_004675	9077	Hs.194695	NM_004675	ENSG00000162595	DIRAS3	ARHI|NOEY2	DIRAS family GTPase 3	protein-coding
LINC02015_macs2_peak_337	chr12	42195814	4.2511	intron (NR_135139, intron 4 of 6)	L2c|LINE|L2	42554	NM_001190979	10138	Hs.649195	NM_005748	ENSG00000015153	YAF2	-	YY1 associated factor 2	protein-coding
LINC02015_macs2_peak_1602	chrX	27601850	4.2511	intron (NM_001353450, intron 1 of 4)	intron (NM_001353450, intron 1 of 4)	11506	NM_001353449	347442	Hs.720885	NM_001136533	ENSG00000189186	DCAF8L2	WDR42C	DDB1 and CUL4 associated factor 8 like 2	protein-coding
LINC02015_macs2_peak_211	chr11	3571363	4.24242	intron (NR_126335, intron 1 of 2)	AluSx|SINE|Alu	624	NR_126335	101927708	Hs.577316	NR_126335	ENSG00000255367	LOC101927708	-	uncharacterized LOC101927708	ncRNA
LINC02015_macs2_peak_743	chr18	3741443	4.2056	intron (NM_001242762, intron 3 of 9)	(ACC)n|Simple_repeat|Simple_repeat	103915	NM_001242765	9229	Hs.594640	NM_004746	ENSG00000170579	DLGAP1	DAP-1|DAP-1-ALPHA|DAP-1-BETA|DAP1|DLGAP1A|DLGAP1B|GKAP|SAPAP1	DLG associated protein 1	protein-coding
LINC02015_macs2_peak_710	chr17	73307859	4.2056	intron (NM_012121, intron 1 of 1)	AluSz|SINE|Alu	4142	NM_012121	23580	Hs.3903	NM_012121	ENSG00000179604	CDC42EP4	BORG4|CEP4|KAIA1777	CDC42 effector protein 4	protein-coding
LINC02015_macs2_peak_344	chr12	49429928	4.2056	intron (NM_001293285, intron 3 of 14)	AluSz|SINE|Alu	40754	NR_033267	100335030	Hs.687044	NR_033267		LOC100335030	-	FGFR1 oncogene partner 2 pseudogene	pseudo
LINC02015_macs2_peak_742	chr18	3741011	4.2056	intron (NM_001242762, intron 3 of 9)	(ACC)n|Simple_repeat|Simple_repeat	104347	NM_001242765	9229	Hs.594640	NM_004746	ENSG00000170579	DLGAP1	DAP-1|DAP-1-ALPHA|DAP-1-BETA|DAP1|DLGAP1A|DLGAP1B|GKAP|SAPAP1	DLG associated protein 1	protein-coding
LINC02015_macs2_peak_1260	chr3	186966047	4.2056	intron (NM_173216, intron 2 of 7)	AluSx|SINE|Alu	35521	NM_173217	6480	Hs.207459	NM_003032	ENSG00000073849	ST6GAL1	SIAT1|ST6GalI|ST6N	ST6 beta-galactoside alpha-2,6-sialyltransferase 1	protein-coding
LINC02015_macs2_peak_1328	chr5	51651256	4.1598	Intergenic	Intergenic	267808	NM_002202	3670	Hs.505	NM_002202	ENSG00000016082	ISL1	ISLET1|Isl-1	ISL LIM homeobox 1	protein-coding
LINC02015_macs2_peak_1586	chr9	134745518	4.1598	intron (NM_001278074, intron 11 of 65)	intron (NM_001278074, intron 11 of 65)	-92675	NR_138049	414316	Hs.571561	NR_138049	ENSG00000204011	COL5A1-AS1	C9orf104|bA54A22.4	COL5A1 antisense RNA 1	ncRNA
LINC02015_macs2_peak_170	chr10	108241955	4.1598	Intergenic	AluSq2|SINE|Alu	-172662	NR_125760	103695365	Hs.648991	NR_125760	ENSG00000229981	LINC01435	TCONS_00018040	long intergenic non-protein coding RNA 1435	ncRNA
LINC02015_macs2_peak_1588	chr9	135191126	4.1598	Intergenic	MLT1F1|LTR|ERVL-MaLR	9517	NR_046107	401557	Hs.640138	NR_046107		LOC401557	-	uncharacterized LOC401557	ncRNA
LINC02015_macs2_peak_275	chr11	86494431	4.1598	intron (NM_001014811, intron 5 of 13)	MIRb|SINE|MIR	119544	NM_001156474	60494	Hs.144913	NM_021827	ENSG00000149201	CCDC81	-	coiled-coil domain containing 81	protein-coding
LINC02015_macs2_peak_1073	chr21	10631953	4.15669	Intergenic	L1PA5|LINE|L1	110439	NM_199261	7179	Hs.122986	NM_199259	ENSG00000274391	TPTE	CT44|PTEN2	transmembrane phosphatase with tensin homology	protein-coding
LINC02015_macs2_peak_1034	chr21	8210945	4.13355	non-coding (NR_003286, exon 1 of 1).3	non-coding (NR_003286, exon 1 of 1).3	1314	NR_146152	109910380		NR_146152		RNA18SN3	-	RNA, 18S ribosomal N3	rRNA
LINC02015_macs2_peak_1224	chr3	129516462	4.11679	intron (NM_052990, intron 23 of 26)	intron (NM_052990, intron 23 of 26)	-12177	NM_000539	6010	Hs.247565	NM_000539	ENSG00000163914	RHO	CSNBAD1|OPN2|RP4	rhodopsin	protein-coding
LINC02015_macs2_peak_311	chr11	125079700	4.11679	exon (NM_198277, exon 6 of 19)	exon (NM_198277, exon 6 of 19)	16395	NM_001145290	219855	Hs.352661	NM_198277	ENSG00000134955	SLC37A2	pp11662	solute carrier family 37 member 2	protein-coding
LINC02015_macs2_peak_517	chr15	33747864	4.11679	intron (NM_001243996, intron 53 of 102)	intron (NM_001243996, intron 53 of 102)	-220633	NM_012125	1133	Hs.584747	NM_012125	ENSG00000184984	CHRM5	HM5	cholinergic receptor muscarinic 5	protein-coding
LINC02015_macs2_peak_840	chr19	12931668	4.11679	intron (NM_004461, intron 1 of 12)	AluJr|SINE|Alu	1146	NR_149078	106144598	Hs.579870	NR_149078	ENSG00000266975	FARSA-AS1	-	FARSA antisense RNA 1	ncRNA
LINC02015_macs2_peak_832	chr19	10183417	4.10186	intron (NM_001379, intron 1 of 39)	intron (NM_001379, intron 1 of 39)	11536	NM_001379	1786	Hs.202672	NM_001379	ENSG00000130816	DNMT1	ADCADN|AIM|CXXC9|DNMT|HSN1E|MCMT|m.HsaI	DNA methyltransferase 1	protein-coding
LINC02015_macs2_peak_1225	chr3	129858284	4.10186	intron (NM_001349263, intron 2 of 7)	intron (NM_001349263, intron 2 of 7)	35292	NM_001128224	23023	Hs.477547	NM_015008	ENSG00000172765	TMCC1	-	transmembrane and coiled-coil domain family 1	protein-coding
LINC02015_macs2_peak_1385	chr6	89019756	4.10186	Intergenic	MLT1L|LTR|ERVL-MaLR	-56138	NM_001286428	8732	Hs.567378	NM_003800	ENSG00000111880	RNGTT	CAP1A|HCE|HCE1|hCAP	RNA guanylyltransferase and 5'-phosphatase	protein-coding
LINC02015_macs2_peak_1384	chr6	87726862	4.10186	Intergenic	AluSx1|SINE|Alu	-24629	NM_018064	55122	Hs.485915	NM_018064	ENSG00000135334	AKIRIN2	C6orf166|FBI1|dJ486L4.2	akirin 2	protein-coding
LINC02015_macs2_peak_560	chr16	11312259	4.10186	Intergenic	AluSp|SINE|Alu	-5732	NR_031678	100313773		NR_031678	ENSG00000221801	MIR548H2	MIR548H-2|MIRN548H2	microRNA 548h-2	ncRNA
LINC02015_macs2_peak_314	chr11	130069912	4.10186	promoter-TSS (NM_001328685)	promoter-TSS (NM_001328685)	18	NM_001642	334	Hs.370247	NM_001642	ENSG00000084234	APLP2	APLP-2|APPH|APPL2|CDEBP	amyloid beta precursor like protein 2	protein-coding
LINC02015_macs2_peak_1253	chr3	184662105	4.10186	Intergenic	MIRc|SINE|MIR	49959	NM_022149	64110	Hs.306123	NM_022149	ENSG00000177383	MAGEF1	MAGE-F1	MAGE family member F1	protein-coding
LINC02015_macs2_peak_504	chr14	101293325	4.10186	Intergenic	L1MEc|LINE|L1	114597	NR_126006	338002	Hs.124848	NR_126006	ENSG00000259023	LINC00524	C14orf71	long intergenic non-protein coding RNA 524	ncRNA
LINC02015_macs2_peak_1536	chr9	89058546	4.10186	intron (NM_016848, intron 6 of 11)	intron (NM_016848, intron 6 of 11)	67078	NM_005226	1903	Hs.585118	NM_005226	ENSG00000213694	S1PR3	EDG-3|EDG3|LPB3|S1P3	sphingosine-1-phosphate receptor 3	protein-coding
LINC02015_macs2_peak_496	chr14	95353535	4.10186	Intergenic	AluSq|SINE|Alu	23951	NR_110127	101929080	Hs.525567	NR_110127	ENSG00000258630	LINC02292	-	long intergenic non-protein coding RNA 2292	ncRNA
LINC02015_macs2_peak_927	chr2	46472316	4.10186	Intergenic	L1PA5|LINE|L1	-7249	NM_001145051	388946	Hs.733348	NM_001145051	ENSG00000284701	TMEM247	-	transmembrane protein 247	protein-coding
LINC02015_macs2_peak_1194	chr3	49885440	4.10186	Intergenic	Intergenic	-15534	NM_024046	79012	Hs.145156	NM_024046	ENSG00000164076	CAMKV	1G5|VACAMKL	CaM kinase like vesicle associated	protein-coding
LINC02015_macs2_peak_1263	chr3	193465297	4.10186	intron (NM_032279, intron 11 of 29)	AluSq2|SINE|Alu	-86544	NM_198505	344905	Hs.658032	NM_198505	ENSG00000187527	ATP13A5	-	ATPase 13A5	protein-coding
LINC02015_macs2_peak_878	chr19	28100546	4.10186	Intergenic	Intergenic	-306606	NR_027301	148189	Hs.706547	NR_027301	ENSG00000261824	LINC00662	-	long intergenic non-protein coding RNA 662	ncRNA
LINC02015_macs2_peak_1184	chr3	11392093	4.10186	intron (NM_001144912, intron 16 of 16)	MamTip2|DNA|hAT-Tip100	119696	NM_001349236	10533	Hs.38032	NM_006395	ENSG00000197548	ATG7	APG7-LIKE|APG7L|GSA7	autophagy related 7	protein-coding
LINC02015_macs2_peak_495	chr14	94959413	4.10186	Intergenic	Intergenic	174090	NM_001195573	23405	Hs.87889	NM_030621	ENSG00000100697	DICER1	DCR1|Dicer|Dicer1e|GLOW|HERNA|K12H4.8-LIKE|MNG1|RMSE2	dicer 1, ribonuclease III	protein-coding
LINC02015_macs2_peak_13	chr1	8066766	4.10186	Intergenic	AluSx|SINE|Alu	-40457	NM_018948	54206	Hs.605445	NM_018948	ENSG00000116285	ERRFI1	GENE-33|MIG-6|MIG6|RALT	ERBB receptor feedback inhibitor 1	protein-coding
LINC02015_macs2_peak_764	chr18	36577912	4.10186	intron (NM_001281740, intron 6 of 28)	intron (NM_001281740, intron 6 of 28)	85506	NR_132982	105372071		NR_132982		LOC105372071	-	uncharacterized LOC105372071	ncRNA
LINC02015_macs2_peak_1132	chr22	30206273	4.10186	Intergenic	AluSx3|SINE|Alu	-32921	NR_149070	110806283		NR_149070	ENSG00000232530	LIF-AS1	Lnc-LIF-AS	LIF antisense RNA 1	ncRNA
LINC02015_macs2_peak_83	chr1	193957826	4.10186	Intergenic	Intergenic	653081	NR_125789	101929184	Hs.146728	NR_125789	ENSG00000232077	LINC01031	TCONS_00000361	long intergenic non-protein coding RNA 1031	ncRNA
LINC02015_macs2_peak_810	chr19	5228573	4.10186	intron (NM_130854, intron 12 of 32)	AluSx1|SINE|Alu	112239	NM_130854	5802	Hs.744928	NM_002850	ENSG00000105426	PTPRS	PTPSIGMA|R-PTP-S|R-PTP-sigma	protein tyrosine phosphatase receptor type S	protein-coding
LINC02015_macs2_peak_1557	chr9	114139092	4.10186	Intergenic	Intergenic	-16445	NM_032888	85301	Hs.494892	NM_032161	ENSG00000196739	COL27A1	STLS	collagen type XXVII alpha 1 chain	protein-coding
LINC02015_macs2_peak_983	chr2	242044960	4.10186	intron (NR_110220, intron 3 of 3)	intron (NR_110220, intron 3 of 3)	39178	NR_146651	105373979		NR_146651	ENSG00000232002	LINC01880	-	long intergenic non-protein coding RNA 1880	ncRNA
LINC02015_macs2_peak_393	chr12	116579540	4.10186	Intergenic	AluSx|SINE|Alu	20159	NM_001085481	643246	Hs.356061	NM_001085481	ENSG00000258102	MAP1LC3B2	ATG8G	microtubule associated protein 1 light chain 3 beta 2	protein-coding
LINC02015_macs2_peak_609	chr16	81195037	4.10186	intron (NM_001076780, intron 7 of 17)	intron (NM_001076780, intron 7 of 17)	-13706	NM_001278425	114780	Hs.413525	NM_052892	ENSG00000166473	PKD1L2	PC1L2	polycystin 1 like 2 (gene/pseudogene)	protein-coding
LINC02015_macs2_peak_58	chr1	109100221	4.10186	promoter-TSS (NR_003023)	promoter-TSS (NR_003023)	28	NR_003023	677766	Hs.550815	NR_003023	ENSG00000278249	SCARNA2	HBII-382|mgU2-25/61	small Cajal body-specific RNA 2	ncRNA
LINC02015_macs2_peak_1191	chr3	44880252	4.10186	intron (NM_003241, intron 1 of 13)	L1MEd|LINE|L1	5644	NM_003241	7047	Hs.438265	NM_003241	ENSG00000163810	TGM4	TGP|hTGP	transglutaminase 4	protein-coding
LINC02015_macs2_peak_834	chr19	10277578	4.10186	intron (NM_000201, intron 2 of 6)	AluSx1|SINE|Alu	6458	NM_000201	3383	Hs.643447	NM_000201	ENSG00000090339	ICAM1	BB2|CD54|P3.58	intercellular adhesion molecule 1	protein-coding
LINC02015_macs2_peak_296	chr11	113687925	4.10186	non-coding (NR_110046, exon 11 of 11)	non-coding (NR_110046, exon 11 of 11)	18383	NM_001288750	80975	Hs.46720	NM_030770	ENSG00000166682	TMPRSS5	SPINESIN	transmembrane serine protease 5	protein-coding
LINC02015_macs2_peak_12	chr1	4647496	4.10186	Intergenic	(TGG)n|Simple_repeat|Simple_repeat	-7113	NM_001042478	55966	Hs.12473	NM_018836	ENSG00000196581	AJAP1	MOT8|SHREW-1|SHREW1	adherens junctions associated protein 1	protein-coding
LINC02015_macs2_peak_1480	chr8	139804651	4.10186	intron (NM_001160372, intron 21 of 22)	(CAC)n|Simple_repeat|Simple_repeat	-101528	NM_001282534	51305	Hs.493037	NM_001282534	ENSG00000169427	KCNK9	K2p9.1|KT3.2|TASK-3|TASK3	potassium two pore domain channel subfamily K member 9	protein-coding
LINC02015_macs2_peak_847	chr19	14347075	4.10186	intron (NR_134908, intron 1 of 3)	AluSz|SINE|Alu	13332	NR_134916	101928845	Hs.531617	NR_134916	ENSG00000267147	LINC01842	-	long intergenic non-protein coding RNA 1842	ncRNA
LINC02015_macs2_peak_616	chr16	88054562	4.10186	intron (NM_001173539, intron 11 of 12)	intron (NM_001173539, intron 11 of 12)	46423	NR_120310	400553	Hs.592071	NR_120310	ENSG00000205037	LOC400553	-	uncharacterized LOC400553	ncRNA
LINC02015_macs2_peak_441	chr13	89060609	4.10186	Intergenic	L1PA16|LINE|L1	-174682	NR_047025	100874172	Hs.569291	NR_047025		LINC00440	-	long intergenic non-protein coding RNA 440	ncRNA
LINC02015_macs2_peak_1126	chr22	24421119	4.10186	intron (NR_103546, intron 18 of 19)	intron (NR_103546, intron 18 of 19)	-2478	NM_001278500	135	Hs.197029	NM_000675	ENSG00000128271	ADORA2A	A2aR|ADORA2|RDC8	adenosine A2a receptor	protein-coding
LINC02015_macs2_peak_261	chr11	70787371	4.10186	intron (NM_012309, intron 13 of 24)	intron (NM_012309, intron 13 of 24)	-75419	NR_073536	220070	Hs.326766	NM_145308	ENSG00000171671	SHANK2-AS3	C11orf76	SHANK2 antisense RNA 3	ncRNA
LINC02015_macs2_peak_1390	chr6	118542939	4.10186	intron (NM_001042475, intron 3 of 12)	LTR54B|LTR|ERV1	-5357	NM_002667	5350	Hs.170839	NM_002667	ENSG00000198523	PLN	CMD1P|CMH18|PLB	phospholamban	protein-coding
LINC02015_macs2_peak_380	chr12	109634442	4.10186	Intergenic	(CAC)n|Simple_repeat|Simple_repeat	60648	NM_000431	4598	Hs.130607	NM_000431	ENSG00000110921	MVK	LRBP|MK|MVLK|POROK3	mevalonate kinase	protein-coding
LINC02015_macs2_peak_84	chr1	199929612	4.10186	Intergenic	Intergenic	-98098	NM_205860	2494	Hs.33446	NM_003822	ENSG00000116833	NR5A2	B1F|B1F2|CPF|FTF|FTZ-F1|FTZ-F1beta|LRH-1|LRH1|hB1F-2	nuclear receptor subfamily 5 group A member 2	protein-coding
LINC02015_macs2_peak_1425	chr7	74408736	4.10186	Intergenic	FLAM_C|SINE|Alu	-45170	NM_005685	9569	Hs.647056	NM_005685	ENSG00000006704	GTF2IRD1	BEN|CREAM1|GTF3|MUSTRD1|RBAP2|WBS|WBSCR11|WBSCR12|hMusTRD1alpha1	GTF2I repeat domain containing 1	protein-coding
LINC02015_macs2_peak_352	chr12	53146099	4.10186	Intergenic	AluSz|SINE|Alu	18394	NM_001244706	51380	Hs.279815	NM_015989	ENSG00000139631	CSAD	CSD|PCAP	cysteine sulfinic acid decarboxylase	protein-coding
LINC02015_macs2_peak_831	chr19	10015596	4.10186	intron (NM_015725, intron 1 of 5)	AluSq|SINE|Alu	2113	NM_015725	50700	Hs.675522	NM_015725	ENSG00000080511	RDH8	PRRDH|SDR28C2	retinol dehydrogenase 8	protein-coding
LINC02015_macs2_peak_1107	chr22	12120159	4.10186	Intergenic	AluJb|SINE|Alu	222753	NR_110761	102723769	Hs.652926	NR_110761		LOC102723769	-	uncharacterized LOC102723769	ncRNA
LINC02015_macs2_peak_515	chr15	29949348	4.10186	intron (NM_001355012, intron 2 of 28)	intron (NM_001355012, intron 2 of 28)	19701	NM_001355012	7082	Hs.743990	NM_003257	ENSG00000104067	TJP1	ZO-1	tight junction protein 1	protein-coding
LINC02015_macs2_peak_973	chr2	213049694	4.10186	intron (NM_001371277, intron 5 of 6)	intron (NM_001371277, intron 5 of 6)	100743	NM_001371275
LINC02015_macs2_peak_501	chr14	100741027	4.10186	Intergenic	Intergenic	14135	NM_001317172	8788	Hs.116631	NM_003836	ENSG00000185559	DLK1	DLK|DLK-1|Delta1|FA1|PREF1|Pref-1|ZOG|pG2	delta like non-canonical Notch ligand 1	protein-coding
LINC02015_macs2_peak_551	chr16	847031	4.10186	Intergenic	CpG	41588	NM_001013638	388199	Hs.528461	NM_001013638		PRR25	gs64	proline rich 25	protein-coding
LINC02015_macs2_peak_1311	chr5	2114480	4.10186	Intergenic	Intergenic	197721	NR_104616	100506858	Hs.445071	NR_104616		LOC100506858	-	uncharacterized LOC100506858	ncRNA
LINC02015_macs2_peak_1275	chr4	7724632	4.10186	intron (NM_020777, intron 19 of 26)	(TGG)n|Simple_repeat|Simple_repeat	-29458	NR_026892	84740	Hs.663029	NM_032654	ENSG00000272620	AFAP1-AS1	AFAP1-AS|AFAP1AS	AFAP1 antisense RNA 1	ncRNA
LINC02015_macs2_peak_824	chr19	8543806	4.10186	intron (NM_012335, intron 14 of 27)	(GGTGGT)n|Simple_repeat|Simple_repeat	-29639	NM_032370	84330	Hs.515114	NM_032370	ENSG00000133250	ZNF414	ZFP414	zinc finger protein 414	protein-coding
LINC02015_macs2_peak_1437	chr7	157563246	4.10186	intron (NM_130843, intron 20 of 21)	intron (NM_130843, intron 20 of 21)	11176	NR_029689	406945		NR_029689	ENSG00000207960	MIR153-2	MIRN153-2|mir-153-2	microRNA 153-2	ncRNA
LINC02015_macs2_peak_1006	chr20	36841688	4.10186	intron (NM_080627, intron 1 of 14)	intron (NM_080627, intron 1 of 14)	18185	NM_199181	140710	Hs.460807	NM_080627	ENSG00000149639	SOGA1	C20orf117|KIAA0889|SOGA	suppressor of glucose, autophagy associated 1	protein-coding
LINC02015_macs2_peak_96	chr1	215522234	4.10186	Intergenic	AluSq|SINE|Alu	-45070	NM_016121	51133	Hs.335139	NM_016121	ENSG00000136636	KCTD3	NY-REN-45	potassium channel tetramerization domain containing 3	protein-coding
LINC02015_macs2_peak_829	chr19	9770959	4.10186	intron (NM_001353800, intron 1 of 6)	intron (NM_001353800, intron 1 of 6)	-2221	NM_001353798	162993	Hs.665717	NM_001077624	ENSG00000196605	ZNF846	-	zinc finger protein 846	protein-coding
LINC02015_macs2_peak_1082	chr21	36166656	4.10186	intron (NM_005128, intron 2 of 36)	intron (NM_005128, intron 2 of 36)	2115	NM_005128	9980	Hs.204575	NM_005128	ENSG00000142197	DOP1B	21orf5|C21orf5|DOPEY2	DOP1 leucine zipper like protein B	protein-coding
LINC02015_macs2_peak_985	chr20	3066455	4.10186	Intergenic	AluSx|SINE|Alu	-5165	NM_000915	5020	Hs.113216	NM_000915	ENSG00000101405	OXT	OT|OT-NPI|OXT-NPI	oxytocin/neurophysin I prepropeptide	protein-coding
LINC02015_macs2_peak_232	chr11	46410860	4.10186	intron (NM_001267782, intron 17 of 19)	AluSc5|SINE|Alu	-19192	NM_001366692	1132	Hs.248100	NM_000741	ENSG00000180720	CHRM4	HM4|M4R	cholinergic receptor muscarinic 4	protein-coding
LINC02015_macs2_peak_806	chr19	3567205	4.10186	Intergenic	AluJo|SINE|Alu	-5739	NM_006339	10362	Hs.406534	NM_006339	ENSG00000064961	HMG20B	BRAF25|BRAF35|HMGX2|HMGXB2|PP7706|SMARCE1r|SOXL|pp8857	high mobility group 20B	protein-coding
LINC02015_macs2_peak_1381	chr6	78928618	4.10186	Intergenic	L1MA2|LINE|L1	61067	NM_001010844	134728	Hs.656212	NM_001010844	ENSG00000146243	IRAK1BP1	AIP70|SIMPL	interleukin 1 receptor associated kinase 1 binding protein 1	protein-coding
LINC02015_macs2_peak_489	chr14	88573636	4.10186	intron (NR_136936, intron 6 of 15)	AluSq2|SINE|Alu	10289	NM_207661	79882	Hs.684046	NM_024824	ENSG00000100722	ZC3H14	MRT56|MSUT-2|NY-REN-37|SUT2|UKp68	zinc finger CCCH-type containing 14	protein-coding
LINC02015_macs2_peak_462	chr14	49922192	4.10186	Intergenic	AluJb|SINE|Alu	29110	NM_001663	382	Hs.525330	NM_001663	ENSG00000165527	ARF6	-	ADP ribosylation factor 6	protein-coding
LINC02015_macs2_peak_1421	chr7	55167300	4.10186	intron (NM_001346941, intron 9 of 21)	intron (NM_001346941, intron 9 of 21)	21649	NR_047551	100507500	Hs.720489	NR_047551	ENSG00000224057	EGFR-AS1	-	EGFR antisense RNA 1	ncRNA
LINC02015_macs2_peak_19	chr1	17078614	4.10186	intron (NM_007365, intron 11 of 15)	AluSz6|SINE|Alu	-24444	NM_003000	6390	Hs.465924	NM_003000	ENSG00000117118	SDHB	CWS2|IP|PGL4|SDH|SDH1|SDH2|SDHIP	succinate dehydrogenase complex iron sulfur subunit B	protein-coding
LINC02015_macs2_peak_1312	chr5	3034507	4.10186	Intergenic	Intergenic	116653	NR_136207	105374620	Hs.742780	NR_136207		LOC105374620	-	uncharacterized LOC105374620	ncRNA
LINC02015_macs2_peak_672	chr17	52774455	4.10186	Intergenic	L1PA6|LINE|L1	-87666	NR_146899	105371831	Hs.97791	NR_146899	ENSG00000226364	LINC02089	-	long intergenic non-protein coding RNA 2089	ncRNA
LINC02015_macs2_peak_1343	chr5	135663993	4.10186	intron (NM_001349335, intron 3 of 10)	intron (NM_001349335, intron 3 of 10)	-10058	NR_027127	340074	Hs.434633	NR_027127	ENSG00000251045	SLC25A48-AS1	LINC01959	SLC25A48 antisense RNA 1	ncRNA
LINC02015_macs2_peak_903	chr19	48923478	4.10186	TTS (NM_006184)	TTS (NM_006184)	-4587	NR_046633	100874085	Hs.569933	NR_046633	ENSG00000235191	NUCB1-AS1	-	NUCB1 antisense RNA 1	ncRNA
LINC02015_macs2_peak_972	chr2	205623325	4.10186	Intergenic	(AC)n|Simple_repeat|Simple_repeat	-59175	NM_201264	8828	Hs.471200	NM_003872	ENSG00000118257	NRP2	NP2|NPN2|PRO2714|VEGF165R2	neuropilin 2	protein-coding
LINC02015_macs2_peak_394	chr12	117996809	4.10186	Intergenic	AluJo|SINE|Alu	-19852	NM_001346815	5985	Hs.731908	NM_007370	ENSG00000111445	RFC5	RFC36	replication factor C subunit 5	protein-coding
LINC02015_macs2_peak_943	chr2	89572346	4.10186	intron (NR_160767, intron 3 of 3)	(TGAA)n|Simple_repeat|Simple_repeat	13319	NR_160764	107985911		NR_160761		LOC107985911	-	lymphocyte specific protein 1 pseudogene	pseudo
LINC02015_macs2_peak_1137	chr22	31216551	4.10186	intron (NM_005569, intron 1 of 15)	intron (NM_005569, intron 1 of 15)	4253	NM_005569	3985	Hs.474596	NM_005569	ENSG00000182541	LIMK2	-	LIM domain kinase 2	protein-coding
LINC02015_macs2_peak_547	chr15	101000975	4.10186	intron (NM_024652, intron 6 of 33)	intron (NM_024652, intron 6 of 33)	81618	NM_024652	79705	Hs.407918	NM_024652	ENSG00000154237	LRRK1	RIPK6|Roco1	leucine rich repeat kinase 1	protein-coding
LINC02015_macs2_peak_1007	chr20	38779596	4.10186	Intergenic	Intergenic	-26101	NM_001172735	26051	Hs.45719	NM_015568	ENSG00000101445	PPP1R16B	ANKRD4|TIMAP	protein phosphatase 1 regulatory subunit 16B	protein-coding
LINC02015_macs2_peak_1185	chr3	12653384	4.10186	intron (NM_001354691, intron 1 of 16)	Tigger2|DNA|TcMar-Tigger	10124	NM_001354690	5894	Hs.159130	NM_002880	ENSG00000132155	RAF1	CMD1NN|CRAF|NS5|Raf-1|c-Raf	Raf-1 proto-oncogene, serine/threonine kinase	protein-coding
LINC02015_macs2_peak_1321	chr5	17156514	4.10186	promoter-TSS (NR_162112)	promoter-TSS (NR_162112)	-522	NR_162112	113218490		NR_162112		MIR10522	-	microRNA 10522	ncRNA
LINC02015_macs2_peak_1615	chrX	68927287	4.10186	Intergenic	Intergenic	98290	NM_004429	1947	Hs.144700	NM_004429	ENSG00000090776	EFNB1	CFND|CFNS|EFB1|EFL3|EPLG2|Elk-L|LERK2	ephrin B1	protein-coding
LINC02015_macs2_peak_1346	chr5	139589333	4.10186	intron (NM_181838, intron 2 of 7)	AluSz|SINE|Alu	27994	NM_003339	7322	Hs.108332	NM_003339	ENSG00000131508	UBE2D2	E2(17)KB2|PUBC1|UBC4|UBC4/5|UBCH4|UBCH5B	ubiquitin conjugating enzyme E2 D2	protein-coding
LINC02015_macs2_peak_803	chr19	2651652	4.10186	intron (NM_052847, intron 1 of 4)	AluSx1|SINE|Alu	20937	NR_107004	102465838		NR_107004	ENSG00000277904	MIR7850	hsa-mir-7850	microRNA 7850	ncRNA
LINC02015_macs2_peak_403	chr12	122690107	4.10186	Intergenic	Intergenic	5892	NR_162150	113218511		NR_162150		MIR9902-2	-	microRNA 9902-2	ncRNA
LINC02015_macs2_peak_1025	chr20	62270555	4.10186	intron (NM_001363878, intron 5 of 14)	intron (NM_001363878, intron 5 of 14)	32034	NM_001363878	9885	Hs.473254	NM_014835	ENSG00000130703	OSBPL2	DFNA67|DNFA67|ORP-2|ORP2	oxysterol binding protein like 2	protein-coding
LINC02015_macs2_peak_925	chr2	44286610	4.10186	intron (NM_000341, intron 4 of 9)	intron (NM_000341, intron 4 of 9)	11130	NM_000341	6519	Hs.112916	NM_000341	ENSG00000138079	SLC3A1	ATR1|CSNU1|D2H|NBAT|RBAT	solute carrier family 3 member 1	protein-coding
LINC02015_macs2_peak_297	chr11	113983268	4.10186	exon (NM_001161772, exon 5 of 9)	exon (NM_001161772, exon 5 of 9)	5768	NM_001161772	3359	Hs.413899	NM_000869	ENSG00000166736	HTR3A	5-HT-3|5-HT3A|5-HT3R|5HT3R|HTR3	5-hydroxytryptamine receptor 3A	protein-coding
LINC02015_macs2_peak_856	chr19	16690409	4.10186	TTS (NM_024074)	TTS (NM_024074)	29270	NM_024074	79041	Hs.436068	NM_024074	ENSG00000072954	TMEM38A	TRIC-A|TRICA	transmembrane protein 38A	protein-coding
LINC02015_macs2_peak_588	chr16	55752905	4.10186	Intergenic	MLT1A|LTR|ERVL-MaLR	-7694	NR_003276	51716	Hs.721645	NM_016280	ENSG00000228695	CES1P1	CES1A2|CES1A3|CES4|CESR|PCE-3	carboxylesterase 1 pseudogene 1	pseudo
LINC02015_macs2_peak_937	chr2	74267752	4.10186	intron (NM_133478, intron 8 of 30)	AluSx|SINE|Alu	47273	NM_021196	57835	Hs.594099	NM_021196	ENSG00000188687	SLC4A5	NBC4|NBCe2	solute carrier family 4 member 5	protein-coding
LINC02015_macs2_peak_946	chr2	96248244	4.10186	TTS (NM_001193304)	TTS (NM_001193304)	17753	NM_001193304	55654	Hs.164303	NM_017849	ENSG00000135956	TMEM127	-	transmembrane protein 127	protein-coding
LINC02015_macs2_peak_494	chr14	94637750	4.10186	Intergenic	Intergenic	-2975	NR_015340	388007	Hs.527795	NR_015340	ENSG00000187483	SERPINA13P	SERPINA13|UNQ6121	serpin family A member 13, pseudogene	pseudo
LINC02015_macs2_peak_1382	chr6	82661706	4.10186	Intergenic	Intergenic	297462	NM_001166392	7162	Hs.71947	NM_006670	ENSG00000146242	TPBG	5T4|5T4AG|M6P1|WAIF1	trophoblast glycoprotein	protein-coding
LINC02015_macs2_peak_233	chr11	46922377	4.10186	Intergenic	AluSx3|SINE|Alu	-3827	NM_002334	4038	Hs.4930	NM_002334	ENSG00000134569	LRP4	CLSS|CMS17|LRP-4|LRP10|MEGF7|SOST2	LDL receptor related protein 4	protein-coding
LINC02015_macs2_peak_1277	chr4	9542331	4.10186	Intergenic	AluSx|SINE|Alu	13985	NR_031688	100302277		NR_031688	ENSG00000221275	MIR548I2	MIR548I-2|MIRN548I2|hsa-mir-548i-2|mir-548i-2	microRNA 548i-2	ncRNA
LINC02015_macs2_peak_746	chr18	9710247	4.10186	intron (NM_006868, intron 1 of 6)	MIRc|SINE|MIR	1946	NM_006868	11031	Hs.99528	NM_006868	ENSG00000168461	RAB31	Rab22B	RAB31, member RAS oncogene family	protein-coding
LINC02015_macs2_peak_290	chr11	108779380	4.10186	intron (NM_004398, intron 13 of 17)	L1PA5|LINE|L1	114311	NM_004398	1662	Hs.591931	NM_004398	ENSG00000178105	DDX10	Dbp4|HRH-J8	DEAD-box helicase 10	protein-coding
LINC02015_macs2_peak_610	chr16	81424232	4.10186	Intergenic	Intergenic	-20938	NM_198390	80790	Hs.594095	NM_030629	ENSG00000153815	CMIP	TCMIP	c-Maf inducing protein	protein-coding
LINC02015_macs2_peak_327	chr12	29966105	4.10186	Intergenic	Intergenic	-181346	NM_175861	83857	Hs.401954	NM_031920	ENSG00000133687	TMTC1	ARG99|OLF|TMTC1A	transmembrane O-mannosyltransferase targeting cadherins 1	protein-coding
LINC02015_macs2_peak_35	chr1	31676385	4.10186	intron (NM_001856, intron 42 of 70)	MIR|SINE|MIR	27632	NM_001856	1307	Hs.368921	NM_001856	ENSG00000084636	COL16A1	447AA|FP1572	collagen type XVI alpha 1 chain	protein-coding
LINC02015_macs2_peak_919	chr2	11430373	4.10186	Intergenic	Intergenic	35788	NM_198256	1876	Hs.603093	NM_198256	ENSG00000169016	E2F6	E2F-6	E2F transcription factor 6	protein-coding
LINC02015_macs2_peak_1174	chr22	44826335	4.10186	intron (NM_181335, intron 7 of 11)	MLT1I|LTR|ERVL-MaLR	73777	NM_001198726	23779	Hs.102336	NM_181335	ENSG00000241484	ARHGAP8	BPGAP1|PP610	Rho GTPase activating protein 8	protein-coding
LINC02015_macs2_peak_1439	chr7	158407342	4.10186	intron (NM_130842, intron 1 of 21)	(CCTGGGT)n|Simple_repeat|Simple_repeat	125471	NR_030325	693180		NR_030325	ENSG00000207637	MIR595	MIRN595|hsa-mir-595	microRNA 595	ncRNA
LINC02015_macs2_peak_916	chr2	10190091	4.10186	intron (NR_161344, intron 3 of 3)	intron (NR_161344, intron 3 of 3)	2580	NR_036222	100422929		NR_036222	ENSG00000265418	MIR4261	-	microRNA 4261	ncRNA
LINC02015_macs2_peak_1087	chr21	42780654	4.10186	promoter-TSS (NR_135517)	promoter-TSS (NR_135517)	-660	NR_135517	101928311	Hs.570404	NR_135517	ENSG00000283051	LINC01668	-	long intergenic non-protein coding RNA 1668	ncRNA
LINC02015_macs2_peak_498	chr14	99121430	4.10186	Intergenic	Intergenic	150767	NM_001282237	64919	Hs.709690	NM_022898	ENSG00000127152	BCL11B	ATL1|ATL1-alpha|ATL1-beta|ATL1-delta|ATL1-gamma|CTIP-2|CTIP2|IDDFSTA|IMD49|RIT1|ZNF856B|hRIT1-alpha	BAF chromatin remodeling complex subunit BCL11B	protein-coding
LINC02015_macs2_peak_1071	chr21	10425580	4.09625	intron (NM_001187, intron 3 of 4)	AluSx|SINE|Alu	12048	NM_181704	85317	Hs.545789	NM_181704		BAGE4	CT2.4|MLL3P	BAGE family member 4	protein-coding
LINC02015_macs2_peak_762	chr18	32364280	4.09277	intron (NM_001242409, intron 2 of 5)	AluSx1|SINE|Alu	106602	NM_022751	64762	Hs.444314	NM_022751	ENSG00000141441	GAREM1	C18orf11|FAM59A|GAREM|Gm944	GRB2 associated regulator of MAPK1 subtype 1	protein-coding
LINC02015_macs2_peak_704	chr17	67823091	4.09277	Intergenic	Intergenic	-2412	NM_004459	2186	Hs.444200	NM_004459	ENSG00000171634	BPTF	FAC1|FALZ|NEDDFL|NURF301	bromodomain PHD finger transcription factor	protein-coding
LINC02015_macs2_peak_1526	chr9	72542376	4.09277	intron (NM_138691, intron 1 of 23)	AluSx|SINE|Alu	20575	NM_138691	117531	Hs.670211	NM_138691	ENSG00000165091	TMC1	DFNA36|DFNB11|DFNB7	transmembrane channel like 1	protein-coding
LINC02015_macs2_peak_581	chr16	31289910	4.09277	intron (NM_001145808, intron 12 of 29)	AluSp|SINE|Alu	29935	NM_000632	3684	Hs.172631	NM_000632	ENSG00000169896	ITGAM	CD11B|CR3A|MAC-1|MAC1A|MO1A|SLEB6	integrin subunit alpha M	protein-coding
LINC02015_macs2_peak_224	chr11	30968156	4.09277	intron (NM_001367979, intron 20 of 38)	L2c|LINE|L2	24530	NM_020869	341019	Hs.127405	NM_020869	ENSG00000170959	DCDC1	DCDC5	doublecortin domain containing 1	protein-coding
LINC02015_macs2_peak_310	chr11	122590544	4.09277	Intergenic	AluSp|SINE|Alu	-65178	NM_032873	84959	Hs.444075	NM_032873	ENSG00000154127	UBASH3B	STS-1|STS1|TULA-2|TULA2|p70	ubiquitin associated and SH3 domain containing B	protein-coding
LINC02015_macs2_peak_271	chr11	78145632	4.09277	intron (NR_102280, intron 2 of 3)	MLT1F1|LTR|ERVL-MaLR	5839	NR_102281	100289388	Hs.628183	NM_203432	ENSG00000246174	KCTD21-AS1	-	KCTD21 antisense RNA 1	ncRNA
LINC02015_macs2_peak_1204	chr3	97341206	4.09277	intron (NM_001080448, intron 5 of 17)	intron (NM_001080448, intron 5 of 17)	-98401	NM_001278300	285220	Hs.272208	NM_173655	ENSG00000080224	EPHA6	EHK-2|EHK2|EK12|EPA6|HEK12|PRO57066	EPH receptor A6	protein-coding
LINC02015_macs2_peak_353	chr12	54516990	4.09277	exon (NM_005337, exon 11 of 31)	exon (NM_005337, exon 11 of 31)	18212	NM_001184976	3071	Hs.182014	NM_005337	ENSG00000123338	NCKAP1L	HEM1	NCK associated protein 1 like	protein-coding
LINC02015_macs2_peak_348	chr12	52005013	4.09277	Intergenic	Intergenic	-1933	NM_181711	160622	Hs.407202	NM_181711	ENSG00000161835	GRASP	TAMALIN	general receptor for phosphoinositides 1 associated scaffold protein	protein-coding
LINC02015_macs2_peak_688	chr17	62631407	4.09277	intron (NM_006039, intron 1 of 29)	MIR|SINE|MIR	3737	NM_006039	9902	Hs.7835	NM_006039	ENSG00000011028	MRC2	CD280|CLEC13E|ENDO180|UPARAP	mannose receptor C type 2	protein-coding
LINC02015_macs2_peak_1148	chr22	35855509	4.09277	intron (NM_001349992, intron 2 of 12)	AluSx|SINE|Alu	-15045	NM_001349997	23543	Hs.282998	NM_014309	ENSG00000100320	RBFOX2	FOX2|Fox-2|HNRBP2|HRNBP2|RBM9|RTA|dJ106I20.3|fxh	RNA binding fox-1 homolog 2	protein-coding
LINC02015_macs2_peak_446	chr13	97952150	4.09277	Intergenic	AluSc5|SINE|Alu	-1525	NM_002271	3843	Hs.712598	NM_002271	ENSG00000065150	IPO5	IMB3|KPNB3|Pse1|RANBP5|imp5	importin 5	protein-coding
LINC02015_macs2_peak_1555	chr9	111966848	4.09277	Intergenic	AluSz|SINE|Alu	34748	NR_039814	100616114		NR_039814	ENSG00000266315	MIR4668	mir-4668	microRNA 4668	ncRNA
[truncated: 1,088 more rows]

## Sheet: Table S6
Table S6: Details of 1062 identified proteins by RNA pull-down with LINC02015 probes
[truncated: 1,063 more rows]

## Sheet: Table S7
Table S7: Top 20 GO enriched terms of RNA pull-down proteins in the biological process
[truncated: 21 more rows]

[truncated: 3 more sheets: Table S8, Table S9, Table S10]
